# Supplementary material for: Transcript-guided targeted cell enrichment for scalable single-nucleus RNA sequencing
Source: Cell Genom. 2025 Dec 11;6(3):101101. doi: 10.1016/j.xgen.2025.101101 (PMC12985360; doi:10.1016/j.xgen.2025.101101)
Supplement: Table S2. Aging differentially expressed genes across mature oligodendrocyte subtypes, related to Figure 3 — The gene name, gene ID, gene type, p-value, q-value, CPM, highest expressing age group, log2(fold change) in aged versus young mice, and MOL subtype are included. [file mmc3.xlsx]

## Sheet: MOL2_DEG
gene_short_name	gene_id	gene_type	pval	qval	CPM	highest_expr_group	log2FoldChange	OL_subtype
Mal	ENSMUSG00000027375.15	protein_coding	0	1e-299	692.792	2mo	-0.802576	MOL2
Cldn11	ENSMUSG00000037625.8	protein_coding	0	1e-299	709.048	2mo	-0.741447	MOL2
A530053G22Rik	ENSMUSG00000046764.9	lncRNA	0	1e-299	272.633	25mo	4.50307	MOL2
Apoe	ENSMUSG00000002985.17	protein_coding	0	1e-299	113.613	25mo	2.55395	MOL2
Gm44866	ENSMUSG00000109233.2	lncRNA	0	1e-299	268.764	2mo	-1.57189	MOL2
Zbtb16	ENSMUSG00000066687.6	protein_coding	0	1e-299	441.741	2mo	-1.41083	MOL2
Sgk1	ENSMUSG00000019970.16	protein_coding	0	1e-299	296.854	2mo	-1.75833	MOL2
Abca8a	ENSMUSG00000041828.16	protein_coding	0	1e-299	195.771	25mo	2.94572	MOL2
9330111N05Rik	ENSMUSG00000097098.9	lncRNA	0	1e-299	122.853	25mo	2.71527	MOL2
Lrmda	ENSMUSG00000063458.14	protein_coding	0	1e-299	271.85	25mo	1.5774	MOL2
Apod	ENSMUSG00000022548.15	protein_coding	0	1e-299	1903.03	25mo	0.729377	MOL2
C4b	ENSMUSG00000073418.5	protein_coding	0	1e-299	296.402	25mo	5.78571	MOL2
Dcc	ENSMUSG00000060534.17	protein_coding	0	1e-299	214.594	2mo	-2.74543	MOL2
Neat1	ENSMUSG00000092274.4	lncRNA	0	1e-299	662.659	25mo	0.919179	MOL2
Il33	ENSMUSG00000024810.17	protein_coding	0	1e-299	115.968	25mo	3.19273	MOL2
Plp1	ENSMUSG00000031425.16	protein_coding	0	1e-299	14067.9	2mo	-0.644683	MOL2
Lncpint	ENSMUSG00000044471.13	lncRNA	8.41403e-244	7.64313e-240	199.991	25mo	1.29346	MOL2
Tmem132d	ENSMUSG00000034310.9	protein_coding	3.2112e-243	2.8164e-239	119.565	25mo	1.87299	MOL2
Hmgcs1	ENSMUSG00000093930.3	protein_coding	9.24047e-233	7.58154e-229	176.817	2mo	-1.36266	MOL2
Eya4	ENSMUSG00000010461.17	protein_coding	9.90652e-226	7.87401e-222	63.4239	25mo	2.96443	MOL2
Lrrc4c	ENSMUSG00000050587.15	protein_coding	2.42886e-222	1.87204e-218	548.99	25mo	0.684218	MOL2
Arid5b	ENSMUSG00000019947.11	protein_coding	1.91246e-221	1.43067e-217	232.471	2mo	-1.1249	MOL2
Gm16168	ENSMUSG00000089941.2	lncRNA	2.33878e-218	1.65238e-214	423.269	2mo	-0.768987	MOL2
Rora	ENSMUSG00000032238.18	protein_coding	2.67086e-211	1.69831e-207	257.902	25mo	1.01429	MOL2
Nlgn1	ENSMUSG00000063887.14	protein_coding	3.96434e-211	2.4593e-207	140.893	2mo	-1.46649	MOL2
Grik4	ENSMUSG00000032017.15	protein_coding	4.89301e-206	2.96314e-202	102.369	25mo	1.81629	MOL2
Fut9	ENSMUSG00000055373.9	protein_coding	8.62201e-206	5.09994e-202	41.4464	25mo	4.2462	MOL2
A330015K06Rik	ENSMUSG00000104093.2	lncRNA	4.21855e-196	2.43857e-192	341.393	25mo	0.843238	MOL2
Galnt17	ENSMUSG00000034040.18	protein_coding	1.92952e-194	1.09059e-190	102.463	25mo	1.79217	MOL2
Anks1b	ENSMUSG00000058589.15	protein_coding	7.28429e-188	3.94198e-184	222.611	2mo	-1.04244	MOL2
Serpina3n	ENSMUSG00000021091.9	protein_coding	3.92297e-178	2.03631e-174	37.1573	25mo	4.15861	MOL2
Dync1i1	ENSMUSG00000029757.17	protein_coding	1.11492e-175	5.67152e-172	87.6527	25mo	1.80462	MOL2
Slc9b2	ENSMUSG00000037994.15	protein_coding	1.13871e-174	5.67896e-171	37.0177	25mo	4.00325	MOL2
Sgk3	ENSMUSG00000025915.15	protein_coding	4.84003e-165	2.27971e-161	183.09	2mo	-1.07351	MOL2
A330049N07Rik	ENSMUSG00000111994.2	lncRNA	2.99749e-163	1.38618e-159	379.249	25mo	0.707576	MOL2
Marchf1	ENSMUSG00000036469.17	protein_coding	1.62101e-152	7.23331e-149	342.645	25mo	0.718736	MOL2
Cdh8	ENSMUSG00000036510.18	protein_coding	2.98375e-151	1.30846e-147	52.0668	25mo	2.46859	MOL2
Cdh19	ENSMUSG00000047216.9	protein_coding	9.93276e-145	4.28196e-141	269.854	2mo	-0.791842	MOL2
4930420G21Rik	ENSMUSG00000116885.2	lncRNA	2.07425e-142	8.50932e-139	176.132	2mo	-0.998153	MOL2
ENSMUSG00000095041	ENSMUSG00000095041.8	protein_coding	4.35516e-139	1.70418e-135	61.6204	25mo	1.94941	MOL2
9330199G10Rik	ENSMUSG00000114189.2	lncRNA	3.84682e-138	1.48246e-134	65.8523	25mo	1.8933	MOL2
Hsp90ab1	ENSMUSG00000023944.15	protein_coding	5.98119e-134	2.20477e-130	361.089	2mo	-0.635621	MOL2
Grm8	ENSMUSG00000024211.16	protein_coding	7.28729e-132	2.61055e-128	39.524	25mo	2.73966	MOL2
Zdhhc14	ENSMUSG00000034265.9	protein_coding	9.44397e-131	3.29046e-127	311.32	25mo	0.69938	MOL2
Secisbp2l	ENSMUSG00000035093.17	protein_coding	3.18544e-129	1.09487e-125	367.025	2mo	-0.616249	MOL2
Sema5a	ENSMUSG00000022231.11	protein_coding	9.46568e-128	3.21008e-124	101.355	2mo	-1.30659	MOL2
Dpyd	ENSMUSG00000033308.17	protein_coding	4.23227e-123	1.36261e-119	170.453	25mo	0.950284	MOL2
Hopx	ENSMUSG00000059325.15	protein_coding	1.56849e-106	4.5855e-103	74.7202	25mo	1.39973	MOL2
2210408F21Rik	ENSMUSG00000087380.8	lncRNA	2.2457e-106	6.49072e-103	43.217	25mo	2.10711	MOL2
Kcnab1	ENSMUSG00000027827.18	protein_coding	3.08605e-104	8.72137e-101	80.1283	25mo	1.34336	MOL2
Gipr	ENSMUSG00000030406.8	protein_coding	1.74262e-102	4.87063e-99	35.0238	25mo	2.46029	MOL2
Sorl1	ENSMUSG00000049313.9	protein_coding	6.56116e-97	1.79441e-93	188.221	2mo	-0.762516	MOL2
Htra1	ENSMUSG00000006205.14	protein_coding	2.19108e-94	5.86624e-91	64.0746	25mo	1.45615	MOL2
Ptn	ENSMUSG00000029838.12	protein_coding	3.11476e-94	8.25237e-91	268.616	2mo	-0.615605	MOL2
Vmp1	ENSMUSG00000018171.10	protein_coding	2.95136e-92	7.43234e-89	276.582	2mo	-0.598462	MOL2
Tspan2	ENSMUSG00000027858.14	protein_coding	3.40956e-92	8.50205e-89	273.749	2mo	-0.601726	MOL2
Tmem132b	ENSMUSG00000070498.4	protein_coding	7.54647e-92	1.86351e-88	144.454	25mo	0.85477	MOL2
Gpr158	ENSMUSG00000045967.12	protein_coding	3.73918e-91	9.14466e-88	82.9357	25mo	1.21297	MOL2
Cyp51	ENSMUSG00000001467.6	protein_coding	1.03633e-90	2.48667e-87	68.7474	2mo	-1.37185	MOL2
Fmn1	ENSMUSG00000044042.20	protein_coding	5.57785e-89	1.30156e-85	55.5077	25mo	1.53263	MOL2
Sh3rf1	ENSMUSG00000031642.10	protein_coding	2.53078e-88	5.79904e-85	44.2417	2mo	-1.79055	MOL2
Gm29455	ENSMUSG00000101179.2	lncRNA	1.19751e-87	2.67178e-84	75.6435	25mo	1.28565	MOL2
Slc38a2	ENSMUSG00000022462.8	protein_coding	1.03319e-86	2.26542e-83	123.24	2mo	-0.917764	MOL2
Fam214a	ENSMUSG00000034858.17	protein_coding	1.2594e-85	2.69179e-82	108.796	2mo	-0.989483	MOL2
A930017M01Rik	ENSMUSG00000060530.3	transcribed_processed_pseudogene	2.24303e-85	4.71492e-82	67.4081	25mo	1.32076	MOL2
Igf1r	ENSMUSG00000005533.11	protein_coding	1.43423e-84	2.96577e-81	191.248	25mo	0.700711	MOL2
Kctd16	ENSMUSG00000051401.8	protein_coding	6.45306e-77	1.27233e-73	43.2912	25mo	1.61791	MOL2
Hsp90b1	ENSMUSG00000020048.14	protein_coding	9.37059e-76	1.81937e-72	168.598	2mo	-0.705299	MOL2
Lsamp	ENSMUSG00000061080.12	protein_coding	1.28639e-73	2.44171e-70	115.222	2mo	-0.877333	MOL2
Kcna1	ENSMUSG00000047976.5	protein_coding	1.58069e-73	2.9562e-70	107.564	2mo	-0.907083	MOL2
Sybu	ENSMUSG00000022340.16	protein_coding	2.54849e-73	4.73137e-70	64.8881	25mo	1.26169	MOL2
Col11a2	ENSMUSG00000024330.18	protein_coding	1.28456e-66	2.16372e-63	45.7435	2mo	-1.41797	MOL2
Tsc22d3	ENSMUSG00000031431.14	protein_coding	5.12668e-66	8.53558e-63	73.9394	2mo	-1.12355	MOL2
Aim2	ENSMUSG00000037860.16	protein_coding	5.42166e-66	8.9544e-63	71.6824	25mo	1.07915	MOL2
Eml2	ENSMUSG00000040811.16	protein_coding	8.24214e-65	1.27827e-61	133.7	25mo	0.74784	MOL2
Msmo1	ENSMUSG00000031604.11	protein_coding	5.122e-64	7.80096e-61	75.9839	2mo	-1.00992	MOL2
Cacnb4	ENSMUSG00000017412.16	protein_coding	1.27329e-62	1.91631e-59	99.5753	25mo	0.878827	MOL2
Grik1	ENSMUSG00000022935.17	protein_coding	4.16944e-62	6.23812e-59	164.517	2mo	-0.630025	MOL2
Gm816	ENSMUSG00000100534.2	lncRNA	1.21539e-61	1.78687e-58	67.5543	25mo	1.08414	MOL2
Rbms1	ENSMUSG00000026970.17	protein_coding	2.43112e-61	3.55371e-58	29.073	25mo	1.86571	MOL2
Paqr8	ENSMUSG00000025931.16	protein_coding	1.33122e-58	1.90219e-55	176.084	2mo	-0.586666	MOL2
Ranbp9	ENSMUSG00000038546.10	protein_coding	7.92001e-58	1.11912e-54	92.2609	2mo	-0.861292	MOL2
Gm10863	ENSMUSG00000075555.13	lncRNA	2.40925e-57	3.38554e-54	80.9306	25mo	0.931954	MOL2
Pvt1	ENSMUSG00000097039.9	lncRNA	4.81941e-56	6.69835e-53	32.7883	25mo	1.59008	MOL2
Pik3r3	ENSMUSG00000028698.14	protein_coding	1.01413e-55	1.40185e-52	68.1498	25mo	0.978197	MOL2
Maml3	ENSMUSG00000061143.16	protein_coding	1.60449e-55	2.20592e-52	71.2518	25mo	0.970109	MOL2
Hhip	ENSMUSG00000064325.5	protein_coding	2.77542e-55	3.79525e-52	56.6092	2mo	-1.15062	MOL2
Xkr4	ENSMUSG00000051951.6	protein_coding	4.24566e-54	5.71358e-51	128.116	2mo	-0.661897	MOL2
Cnksr3	ENSMUSG00000015202.14	protein_coding	4.83422e-52	6.30546e-49	53.4496	2mo	-1.07351	MOL2
Gm4924	ENSMUSG00000073427.5	protein_coding	2.8361e-51	3.5888e-48	32.5346	25mo	1.5158	MOL2
Nfe2l3	ENSMUSG00000029832.17	protein_coding	1.00895e-49	1.23377e-46	70.4196	25mo	0.937822	MOL2
Enc1	ENSMUSG00000041773.9	protein_coding	5.40497e-49	6.48459e-46	31.0943	2mo	-1.44629	MOL2
Gm32122	ENSMUSG00000110633.2	lncRNA	1.3845e-48	1.65325e-45	60.2128	25mo	0.942589	MOL2
Gm2164	ENSMUSG00000098760.2	lncRNA	2.09776e-48	2.48166e-45	34.1052	25mo	1.41022	MOL2
Dhcr24	ENSMUSG00000034926.4	protein_coding	4.00771e-48	4.6759e-45	42.4563	2mo	-1.19736	MOL2
Ifi27	ENSMUSG00000064215.14	protein_coding	8.52568e-48	9.9017e-45	30.055	25mo	1.46945	MOL2
Map3k5	ENSMUSG00000071369.12	protein_coding	1.48303e-47	1.7068e-44	32.86	25mo	1.43936	MOL2
Fkbp5	ENSMUSG00000024222.18	protein_coding	1.27652e-46	1.42402e-43	39.7054	2mo	-1.2233	MOL2
Bcat1	ENSMUSG00000030268.18	protein_coding	1.87707e-46	2.07576e-43	127.797	2mo	-0.613915	MOL2
Hsph1	ENSMUSG00000029657.16	protein_coding	5.47836e-46	6.00603e-43	58.1031	2mo	-0.955288	MOL2
Itgb5	ENSMUSG00000022817.16	protein_coding	1.88827e-45	2.01796e-42	35.2287	25mo	1.35213	MOL2
Galnt5	ENSMUSG00000026828.12	protein_coding	2.04873e-45	2.1712e-42	104.227	25mo	0.678152	MOL2
Abca1	ENSMUSG00000015243.5	protein_coding	2.66541e-45	2.81302e-42	92.5574	25mo	0.744423	MOL2
Onecut2	ENSMUSG00000045991.20	protein_coding	8.69312e-45	9.09902e-42	92.1476	25mo	0.74803	MOL2
A330023F24Rik	ENSMUSG00000096929.8	lncRNA	3.93415e-44	4.01862e-41	54.0887	25mo	0.991591	MOL2
Rapgef4	ENSMUSG00000049044.17	protein_coding	2.51929e-43	2.51283e-40	58.2673	25mo	0.952543	MOL2
Cadps2	ENSMUSG00000017978.19	protein_coding	2.89413e-43	2.87543e-40	27.8637	25mo	1.47738	MOL2
Efemp1	ENSMUSG00000020467.16	protein_coding	1.28791e-42	1.26967e-39	25.2655	25mo	1.60064	MOL2
Hspa5	ENSMUSG00000026864.14	protein_coding	1.42957e-42	1.40388e-39	99.5441	2mo	-0.688524	MOL2
Sqle	ENSMUSG00000022351.15	protein_coding	4.35369e-42	4.19448e-39	48.1529	2mo	-1.00477	MOL2
4930488L21Rik	ENSMUSG00000097520.3	lncRNA	6.13037e-42	5.86178e-39	56.6614	25mo	0.914563	MOL2
Prkcb	ENSMUSG00000052889.12	protein_coding	6.55722e-41	6.10917e-38	101.419	25mo	0.680491	MOL2
Fry	ENSMUSG00000056602.14	protein_coding	8.14631e-41	7.56198e-38	93.7874	2mo	-0.676091	MOL2
Zc3h6	ENSMUSG00000042851.18	protein_coding	3.12318e-40	2.87815e-37	42.5785	25mo	1.10636	MOL2
Map7d2	ENSMUSG00000041020.15	protein_coding	1.34553e-39	1.2179e-36	98.8951	2mo	-0.626585	MOL2
Gse1	ENSMUSG00000031822.21	protein_coding	1.4471e-39	1.296e-36	104.867	25mo	0.632943	MOL2
Csrnp3	ENSMUSG00000044647.17	protein_coding	1.56057e-39	1.39272e-36	77.2325	2mo	-0.716347	MOL2
Nxpe4	ENSMUSG00000044229.10	protein_coding	2.79252e-39	2.47479e-36	59.4426	25mo	0.885161	MOL2
Nav2	ENSMUSG00000052512.18	protein_coding	5.64053e-39	4.94705e-36	71.0538	25mo	0.794561	MOL2
Shroom3	ENSMUSG00000029381.17	protein_coding	6.35812e-39	5.55726e-36	112.596	25mo	0.605536	MOL2
Prima1	ENSMUSG00000041669.16	protein_coding	2.5827e-38	2.20436e-35	103.326	25mo	0.633778	MOL2
Chst8	ENSMUSG00000060402.9	protein_coding	3.21357e-38	2.72453e-35	31.031	25mo	1.23591	MOL2
A330072L02Rik	ENSMUSG00000117100.2	lncRNA	9.26315e-38	7.72474e-35	72.2059	25mo	0.779415	MOL2
Hmgcr	ENSMUSG00000021670.15	protein_coding	1.41329e-37	1.1709e-34	42.025	2mo	-1.07039	MOL2
Fhit	ENSMUSG00000060579.14	protein_coding	4.66727e-37	3.84176e-34	102.153	25mo	0.635395	MOL2
Nr3c2	ENSMUSG00000031618.14	protein_coding	8.33391e-37	6.81575e-34	61.7779	25mo	0.830297	MOL2
Gm29183	ENSMUSG00000101344.2	lncRNA	1.27682e-36	1.03756e-33	52.3206	25mo	0.899486	MOL2
Pard3b	ENSMUSG00000052062.15	protein_coding	3.99614e-36	3.19623e-33	40.6637	25mo	1.09136	MOL2
Nt5c3	ENSMUSG00000029780.15	protein_coding	9.15412e-36	7.25331e-33	61.115	2mo	-0.774798	MOL2
Gm37459	ENSMUSG00000104283.2	lncRNA	1.33257e-35	1.04933e-32	99.1406	2mo	-0.602927	MOL2
Stim1	ENSMUSG00000030987.6	protein_coding	1.56635e-35	1.22207e-32	93.6439	2mo	-0.643272	MOL2
Rab30	ENSMUSG00000030643.15	protein_coding	2.52528e-35	1.95227e-32	72.9184	25mo	0.725433	MOL2
Cab39l	ENSMUSG00000021981.11	protein_coding	2.11469e-34	1.60556e-31	97.005	2mo	-0.599418	MOL2
Zfp827	ENSMUSG00000071064.16	protein_coding	2.43642e-34	1.84432e-31	32.5026	2mo	-1.15874	MOL2
Lmo7	ENSMUSG00000033060.17	protein_coding	2.68724e-34	2.02815e-31	36.6222	2mo	-1.06898	MOL2
Peg3	ENSMUSG00000002265.18	protein_coding	8.12367e-34	6.04159e-31	33.0984	2mo	-1.11753	MOL2
Adgrg6	ENSMUSG00000039116.8	protein_coding	2.13655e-33	1.57972e-30	30.7912	25mo	1.14302	MOL2
Tex2	ENSMUSG00000040548.17	protein_coding	2.17798e-33	1.60568e-30	90.4143	25mo	0.595387	MOL2
Lbh	ENSMUSG00000024063.14	protein_coding	3.2175e-33	2.35161e-30	43.718	25mo	0.955502	MOL2
Pcdh15	ENSMUSG00000052613.17	protein_coding	6.18554e-33	4.49505e-30	29.8682	2mo	-1.10866	MOL2
Pla2g4a	ENSMUSG00000056220.15	protein_coding	7.3124e-33	5.2988e-30	83.2557	2mo	-0.623809	MOL2
B230206H07Rik	ENSMUSG00000086844.2	lncRNA	7.41607e-33	5.35866e-30	52.7181	25mo	0.866862	MOL2
Sc5d	ENSMUSG00000032018.15	protein_coding	1.13108e-32	8.11419e-30	63.1572	2mo	-0.763657	MOL2
Col16a1	ENSMUSG00000040690.16	protein_coding	1.20733e-32	8.62585e-30	52.7097	25mo	0.850962	MOL2
Lingo2	ENSMUSG00000045083.15	protein_coding	2.9517e-32	2.06819e-29	41.3906	2mo	-1.002	MOL2
Garnl3	ENSMUSG00000038860.16	protein_coding	5.94618e-32	4.10975e-29	85.8772	25mo	0.603044	MOL2
Art3	ENSMUSG00000034842.17	protein_coding	2.13048e-31	1.45666e-28	37.6755	25mo	0.950394	MOL2
Pik3c2a	ENSMUSG00000030660.10	protein_coding	4.326e-31	2.90317e-28	83.5759	2mo	-0.614941	MOL2
St8sia3os	ENSMUSG00000086128.9	lncRNA	1.57552e-30	1.03015e-27	44.4676	25mo	0.878717	MOL2
Amph	ENSMUSG00000021314.14	protein_coding	1.72154e-30	1.12274e-27	59.1641	2mo	-0.730765	MOL2
Nudt4	ENSMUSG00000020029.7	protein_coding	9.95997e-30	6.38105e-27	40.3828	2mo	-0.858027	MOL2
Nup214	ENSMUSG00000001855.16	protein_coding	2.54628e-29	1.5991e-26	56.2775	2mo	-0.726839	MOL2
Ikzf2	ENSMUSG00000025997.14	protein_coding	4.26663e-29	2.6533e-26	81.4649	2mo	-0.616918	MOL2
Slc5a3	ENSMUSG00000089774.3	protein_coding	7.08745e-29	4.36481e-26	65.8365	2mo	-0.683535	MOL2
Mapk10	ENSMUSG00000046709.19	protein_coding	1.52161e-28	9.28096e-26	52.9222	25mo	0.76648	MOL2
Adamts2	ENSMUSG00000036545.10	protein_coding	1.95171e-28	1.18475e-25	33.5765	2mo	-1.09283	MOL2
6030407O03Rik	ENSMUSG00000100301.7	lncRNA	3.84922e-28	2.30904e-25	44.6699	25mo	0.806907	MOL2
Tmprss5	ENSMUSG00000032268.14	protein_coding	4.81151e-28	2.86601e-25	44.6394	25mo	0.864446	MOL2
Insr	ENSMUSG00000005534.11	protein_coding	7.4661e-28	4.40597e-25	85.3476	25mo	0.590875	MOL2
1700015C17Rik	ENSMUSG00000104908.2	lncRNA	7.54054e-28	4.4396e-25	36.2438	25mo	1.01382	MOL2
Per3	ENSMUSG00000028957.13	protein_coding	9.50095e-28	5.56804e-25	63.9173	25mo	0.639731	MOL2
Cacna1a	ENSMUSG00000034656.19	protein_coding	1.09061e-27	6.37489e-25	52.0062	25mo	0.76389	MOL2
Plat	ENSMUSG00000031538.7	protein_coding	2.68697e-27	1.53578e-24	28.1944	2mo	-1.13374	MOL2
Ddit4	ENSMUSG00000020108.5	protein_coding	6.12454e-27	3.43874e-24	36.6001	2mo	-0.996091	MOL2
Celf2	ENSMUSG00000002107.19	protein_coding	7.98904e-27	4.46589e-24	49.7622	25mo	0.746654	MOL2
Slc4a10	ENSMUSG00000026904.18	protein_coding	1.70292e-26	9.41588e-24	33.5815	25mo	1.06624	MOL2
Scd1	ENSMUSG00000037071.4	protein_coding	2.78819e-26	1.52837e-23	48.2667	2mo	-0.796511	MOL2
Acly	ENSMUSG00000020917.18	protein_coding	3.28807e-26	1.79465e-23	52.7761	2mo	-0.699146	MOL2
Mlec	ENSMUSG00000048578.12	protein_coding	3.69257e-26	2.00254e-23	33.1748	2mo	-0.972108	MOL2
Cpeb1	ENSMUSG00000025586.18	protein_coding	1.73647e-25	9.08774e-23	56.1556	25mo	0.681438	MOL2
Ldlr	ENSMUSG00000032193.10	protein_coding	2.04752e-25	1.06936e-22	27.589	2mo	-1.01582	MOL2
Cerk	ENSMUSG00000035891.17	protein_coding	1.03614e-24	5.24974e-22	67.3481	25mo	0.594548	MOL2
Bach2	ENSMUSG00000040270.17	protein_coding	1.73018e-24	8.59501e-22	62.6132	25mo	0.645166	MOL2
Clgn	ENSMUSG00000002190.14	protein_coding	4.22652e-24	2.0673e-21	38.0805	2mo	-0.866989	MOL2
Fggy	ENSMUSG00000028573.19	protein_coding	4.73806e-24	2.31306e-21	66.0502	25mo	0.615597	MOL2
Epdr1	ENSMUSG00000002808.8	protein_coding	7.16592e-24	3.46506e-21	41.0219	25mo	0.802246	MOL2
Rnf43	ENSMUSG00000034177.16	protein_coding	7.31789e-24	3.51848e-21	32.1426	25mo	0.940288	MOL2
Chn2	ENSMUSG00000004633.18	protein_coding	1.02754e-23	4.92186e-21	59.1061	2mo	-0.627434	MOL2
Errfi1	ENSMUSG00000028967.11	protein_coding	1.42081e-23	6.78006e-21	50.93	2mo	-0.68334	MOL2
Ttc28	ENSMUSG00000033209.18	protein_coding	2.69777e-23	1.27068e-20	47.3883	25mo	0.702373	MOL2
Ppfia2	ENSMUSG00000053825.16	protein_coding	4.07729e-23	1.90984e-20	61.3142	2mo	-0.613326	MOL2
Gtf2a1	ENSMUSG00000020962.15	protein_coding	5.13569e-23	2.38801e-20	64.9437	25mo	0.60521	MOL2
Peli2	ENSMUSG00000021846.10	protein_coding	1.62697e-22	7.4561e-20	60.3223	25mo	0.62447	MOL2
C030029H02Rik	ENSMUSG00000110027.2	lncRNA	2.13832e-22	9.69472e-20	29.1721	25mo	0.966652	MOL2
Hspa4l	ENSMUSG00000025757.14	protein_coding	2.86991e-22	1.29424e-19	32.2093	2mo	-0.919939	MOL2
Glcci1	ENSMUSG00000029638.18	protein_coding	3.10645e-22	1.39843e-19	46.7674	25mo	0.724737	MOL2
Gstm1	ENSMUSG00000058135.13	protein_coding	3.33246e-22	1.49488e-19	26.4067	25mo	0.99887	MOL2
Amy1	ENSMUSG00000074264.13	protein_coding	3.38496e-22	1.51576e-19	46.4516	25mo	0.703682	MOL2
Arhgef37	ENSMUSG00000045094.9	protein_coding	6.4682e-22	2.86613e-19	46.6508	25mo	0.699121	MOL2
Cdh11	ENSMUSG00000031673.7	protein_coding	6.68076e-22	2.95517e-19	52.2785	25mo	0.673868	MOL2
Srebf1	ENSMUSG00000020538.16	protein_coding	8.17948e-22	3.60558e-19	40.6728	25mo	0.762006	MOL2
Nos1ap	ENSMUSG00000038473.15	protein_coding	1.23569e-21	5.39094e-19	39.7973	25mo	0.748305	MOL2
Faah	ENSMUSG00000034171.14	protein_coding	3.17173e-20	1.31387e-17	64.2695	25mo	0.585519	MOL2
Sh3gl3	ENSMUSG00000030638.14	protein_coding	3.90078e-20	1.60542e-17	40.6054	2mo	-0.741485	MOL2
Sass6	ENSMUSG00000027959.15	protein_coding	4.09205e-20	1.6787e-17	56.8242	2mo	-0.594347	MOL2
Sdk2	ENSMUSG00000041592.17	protein_coding	4.48629e-20	1.83747e-17	44.3148	25mo	0.675003	MOL2
Arrdc2	ENSMUSG00000002910.12	protein_coding	4.77071e-20	1.95082e-17	29.3281	2mo	-0.842021	MOL2
Gas2	ENSMUSG00000030498.16	protein_coding	6.34131e-20	2.57239e-17	27.5067	25mo	0.864728	MOL2
Dhcr7	ENSMUSG00000058454.16	protein_coding	6.86591e-20	2.77193e-17	29.7738	2mo	-0.842661	MOL2
Marcksl1	ENSMUSG00000047945.7	protein_coding	2.96935e-19	1.15481e-16	27.8107	2mo	-0.947072	MOL2
Igsf8	ENSMUSG00000038034.16	protein_coding	3.72071e-19	1.43386e-16	40.4768	2mo	-0.665794	MOL2
Cyfip2	ENSMUSG00000020340.17	protein_coding	9.04325e-19	3.3875e-16	47.6793	25mo	0.611648	MOL2
Hsp90aa1	ENSMUSG00000021270.14	protein_coding	9.48719e-19	3.54857e-16	55.7082	2mo	-0.606604	MOL2
Sp4	ENSMUSG00000025323.11	protein_coding	3.96499e-18	1.42844e-15	50.9095	25mo	0.65662	MOL2
Enoph1	ENSMUSG00000029326.14	protein_coding	4.63354e-18	1.66223e-15	28.8403	2mo	-0.847465	MOL2
Ak5	ENSMUSG00000039058.12	protein_coding	5.52688e-18	1.96882e-15	26.2785	25mo	0.849118	MOL2
Pacsin1	ENSMUSG00000040276.16	protein_coding	7.97171e-18	2.7928e-15	40.5324	25mo	0.662348	MOL2
Aff1	ENSMUSG00000029313.19	protein_coding	1.0085e-17	3.51381e-15	44.8858	2mo	-0.636401	MOL2
Mthfs	ENSMUSG00000066442.18	protein_coding	1.56205e-17	5.34727e-15	45.3822	25mo	0.654796	MOL2
Slc24a3	ENSMUSG00000063873.11	protein_coding	1.59518e-17	5.43896e-15	27.7751	2mo	-0.914376	MOL2
Arhgap31	ENSMUSG00000022799.5	protein_coding	2.64374e-17	8.90629e-15	45.3242	2mo	-0.604889	MOL2
Sertad2	ENSMUSG00000049800.14	protein_coding	3.53095e-17	1.18014e-14	32.5006	25mo	0.773727	MOL2
Sun2	ENSMUSG00000042524.15	protein_coding	6.14133e-17	2.01812e-14	26.0425	25mo	0.857776	MOL2
Bhlhe41	ENSMUSG00000030256.12	protein_coding	8.95728e-17	2.91336e-14	45.4239	25mo	0.615907	MOL2
9530059O14Rik	ENSMUSG00000097736.9	lncRNA	1.88567e-16	6.01774e-14	31.0311	25mo	0.776278	MOL2
Abca8b	ENSMUSG00000020620.15	protein_coding	3.95786e-16	1.22615e-13	33.9762	25mo	0.733782	MOL2
Ptpn13	ENSMUSG00000034573.15	protein_coding	4.52166e-16	1.39233e-13	27.6581	2mo	-0.748589	MOL2
Myef2	ENSMUSG00000027201.17	protein_coding	6.02845e-16	1.8385e-13	37.1533	25mo	0.660879	MOL2
Nova1	ENSMUSG00000021047.8	protein_coding	8.80033e-16	2.65835e-13	30.4976	25mo	0.686499	MOL2
Zfp281	ENSMUSG00000041483.15	protein_coding	8.87722e-16	2.67839e-13	31.8731	2mo	-0.65787	MOL2
Gm34776	ENSMUSG00000112168.2	lncRNA	1.16882e-15	3.49336e-13	29.1641	25mo	0.743498	MOL2
Smox	ENSMUSG00000027333.19	protein_coding	2.99932e-15	8.65907e-13	38.3103	2mo	-0.631508	MOL2
Trappc13	ENSMUSG00000021711.18	protein_coding	3.57863e-15	1.02617e-12	27.5931	2mo	-0.749292	MOL2
Upp2	ENSMUSG00000026839.18	protein_coding	4.49399e-15	1.27999e-12	45.0335	25mo	0.590367	MOL2
Pag1	ENSMUSG00000027508.16	protein_coding	6.96448e-15	1.95302e-12	31.5372	25mo	0.68108	MOL2
Fdft1	ENSMUSG00000021273.12	protein_coding	7.39704e-15	2.06975e-12	39.9188	2mo	-0.586716	MOL2
Fam222a	ENSMUSG00000041930.8	protein_coding	2.89898e-14	7.81914e-12	27.9774	25mo	0.711544	MOL2
Tulp3	ENSMUSG00000001521.13	protein_coding	3.38688e-14	9.05189e-12	27.24	25mo	0.701868	MOL2
Cbx6	ENSMUSG00000089715.13	protein_coding	3.53337e-14	9.40061e-12	28.4168	2mo	-0.644703	MOL2
Mrfap1	ENSMUSG00000055302.6	protein_coding	3.92221e-14	1.03916e-11	33.4613	2mo	-0.629885	MOL2
Dcdc5	ENSMUSG00000074981.14	transcribed_unitary_pseudogene	4.46793e-14	1.18006e-11	33.2872	25mo	0.691656	MOL2
Abca6	ENSMUSG00000044749.14	protein_coding	5.38403e-14	1.41031e-11	28.9069	25mo	0.745071	MOL2
Prr18	ENSMUSG00000055945.9	protein_coding	6.85533e-14	1.78103e-11	32.2542	2mo	-0.657702	MOL2
Zfp438	ENSMUSG00000050945.9	protein_coding	7.54821e-14	1.95306e-11	30.658	25mo	0.693952	MOL2
Olig2	ENSMUSG00000039830.10	protein_coding	2.78103e-13	6.98956e-11	26.2192	2mo	-0.673655	MOL2
Cry2	ENSMUSG00000068742.12	protein_coding	5.43074e-13	1.33716e-10	25.4509	25mo	0.768947	MOL2
Pxylp1	ENSMUSG00000043587.16	protein_coding	1.02962e-12	2.47522e-10	32.7149	25mo	0.590459	MOL2
Vat1	ENSMUSG00000034993.8	protein_coding	1.32441e-12	3.16443e-10	30.0405	25mo	0.672183	MOL2
Plcb4	ENSMUSG00000039943.17	protein_coding	1.53876e-12	3.6509e-10	36.827	25mo	0.587098	MOL2
Pon2	ENSMUSG00000032667.18	protein_coding	2.23576e-12	5.23625e-10	30.7986	2mo	-0.606575	MOL2
Gpatch2l	ENSMUSG00000021254.10	protein_coding	3.58957e-12	8.23258e-10	29.0606	25mo	0.617322	MOL2
Atxn7l1	ENSMUSG00000020564.18	protein_coding	6.38998e-12	1.4434e-09	27.9887	25mo	0.653871	MOL2
Fkbp4	ENSMUSG00000030357.11	protein_coding	6.87405e-12	1.54999e-09	25.9059	2mo	-0.659104	MOL2
Pdia6	ENSMUSG00000020571.14	protein_coding	9.54328e-12	2.11991e-09	26.1884	2mo	-0.662867	MOL2
Cobl	ENSMUSG00000020173.18	protein_coding	1.62163e-11	3.53736e-09	27.937	25mo	0.613665	MOL2
Mettl15	ENSMUSG00000057234.10	protein_coding	2.25119e-11	4.85238e-09	26.6456	25mo	0.627555	MOL2
Azin1	ENSMUSG00000037458.16	protein_coding	5.31959e-11	1.10903e-08	28.637	2mo	-0.596778	MOL2
Pde7a	ENSMUSG00000069094.13	protein_coding	7.29835e-11	1.50065e-08	25.0929	25mo	0.660814	MOL2
Vbp1	ENSMUSG00000031197.12	protein_coding	2.95415e-10	5.73132e-08	26.1656	2mo	-0.609664	MOL2
Trim28	ENSMUSG00000005566.15	protein_coding	2.9793e-10	5.76692e-08	28.465	2mo	-0.611344	MOL2
Lrrc49	ENSMUSG00000047766.16	protein_coding	1.0552e-09	1.92806e-07	27.28	25mo	0.597606	MOL2

## Sheet: MOL56_DEG
gene_short_name	gene_id	gene_type	pval	qval	CPM	highest_expr_group	log2FoldChange	OL_subtype
Ptgds	ENSMUSG00000015090.14	protein_coding	0	1e-299	1276.46	2mo	-1.21959	MOL5/6
Kcnab1	ENSMUSG00000027827.18	protein_coding	0	1e-299	158.039	25mo	2.00914	MOL5/6
Dpyd	ENSMUSG00000033308.17	protein_coding	0	1e-299	230.486	25mo	1.83266	MOL5/6
Dgki	ENSMUSG00000038665.16	protein_coding	0	1e-299	670.579	25mo	1.04299	MOL5/6
Spock3	ENSMUSG00000054162.16	protein_coding	0	1e-299	350.382	25mo	1.19305	MOL5/6
Cdh8	ENSMUSG00000036510.18	protein_coding	0	1e-299	62.7674	25mo	5.76578	MOL5/6
Zbtb16	ENSMUSG00000066687.6	protein_coding	0	1e-299	495.697	2mo	-1.11488	MOL5/6
Sgk1	ENSMUSG00000019970.16	protein_coding	0	1e-299	519.863	2mo	-1.37495	MOL5/6
Man1a	ENSMUSG00000003746.17	protein_coding	0	1e-299	66.2355	2mo	-4.26549	MOL5/6
Nav3	ENSMUSG00000020181.19	protein_coding	0	1e-299	125.084	25mo	2.08517	MOL5/6
Abca8a	ENSMUSG00000041828.16	protein_coding	0	1e-299	251.039	25mo	1.93715	MOL5/6
9330111N05Rik	ENSMUSG00000097098.9	lncRNA	0	1e-299	694.47	25mo	3.02152	MOL5/6
Synpr	ENSMUSG00000056296.18	protein_coding	0	1e-299	86.531	2mo	-3.12238	MOL5/6
Cacna2d3	ENSMUSG00000021991.10	protein_coding	0	1e-299	95.7033	25mo	3.15864	MOL5/6
Apod	ENSMUSG00000022548.15	protein_coding	0	1e-299	811.243	25mo	0.702157	MOL5/6
C4b	ENSMUSG00000073418.5	protein_coding	0	1e-299	241.813	25mo	5.94535	MOL5/6
Dcc	ENSMUSG00000060534.17	protein_coding	0	1e-299	242.49	2mo	-1.85612	MOL5/6
Neat1	ENSMUSG00000092274.4	lncRNA	0	1e-299	732.061	25mo	1.27317	MOL5/6
Eya4	ENSMUSG00000010461.17	protein_coding	1.66015e-293	1.08271e-293	52.6728	25mo	4.60643	MOL5/6
Kazn	ENSMUSG00000040606.15	protein_coding	2.1397e-293	1.36056e-293	291.069	25mo	1.07853	MOL5/6
Lrrc4c	ENSMUSG00000050587.15	protein_coding	3.71845e-293	2.55616e-293	652.585	25mo	0.698551	MOL5/6
Gm44866	ENSMUSG00000109233.2	lncRNA	4.04181e-293	2.70532e-293	277.519	2mo	-1.12318	MOL5/6
Robo1	ENSMUSG00000022883.12	protein_coding	4.0317e-293	2.84847e-293	252.157	25mo	1.26764	MOL5/6
Slc38a2	ENSMUSG00000022462.8	protein_coding	1.86747e-259	1.07951e-255	265.613	2mo	-1.06302	MOL5/6
Sox2ot	ENSMUSG00000105265.6	lncRNA	1.43221e-250	8.09507e-247	654.036	25mo	0.615191	MOL5/6
Pcdh7	ENSMUSG00000029108.15	protein_coding	6.43113e-231	3.48029e-227	50.7627	2mo	-3.37889	MOL5/6
A530053G22Rik	ENSMUSG00000046764.9	lncRNA	4.72112e-227	2.45062e-223	42.4426	25mo	4.30765	MOL5/6
Tenm2	ENSMUSG00000049336.17	protein_coding	1.24176e-223	6.31674e-220	213.561	25mo	1.11105	MOL5/6
7630403G23Rik	ENSMUSG00000098758.2	lncRNA	3.4607e-209	1.66079e-205	63.5723	25mo	2.47088	MOL5/6
Hsp90ab1	ENSMUSG00000023944.15	protein_coding	1.58713e-200	7.47557e-197	422.825	2mo	-0.697543	MOL5/6
Cadps2	ENSMUSG00000017978.19	protein_coding	3.26092e-196	1.50801e-192	58.2088	25mo	2.51331	MOL5/6
Thsd4	ENSMUSG00000032289.16	protein_coding	2.10494e-193	9.56046e-190	114.147	25mo	1.51381	MOL5/6
Gm49375	ENSMUSG00000114479.2	lncRNA	8.62082e-190	3.71641e-186	44.8773	25mo	2.95093	MOL5/6
Nav2	ENSMUSG00000052512.18	protein_coding	2.69281e-180	1.08716e-176	134.747	25mo	1.2349	MOL5/6
Gsn	ENSMUSG00000026879.15	protein_coding	2.856e-175	1.13502e-171	279.269	2mo	-0.812061	MOL5/6
Apoe	ENSMUSG00000002985.17	protein_coding	3.23562e-174	1.26611e-170	231.351	25mo	0.90438	MOL5/6
Ogdhl	ENSMUSG00000021913.9	protein_coding	7.33305e-172	2.82597e-168	70.8658	25mo	1.91781	MOL5/6
9330199G10Rik	ENSMUSG00000114189.2	lncRNA	7.64577e-172	2.90251e-168	55.8005	25mo	2.27421	MOL5/6
Vmp1	ENSMUSG00000018171.10	protein_coding	1.01256e-171	3.78736e-168	336.828	2mo	-0.734911	MOL5/6
A330049N07Rik	ENSMUSG00000111994.2	lncRNA	3.00993e-170	1.10952e-166	182.615	25mo	1.04362	MOL5/6
Serpina3n	ENSMUSG00000021091.9	protein_coding	1.02998e-159	3.6385e-156	28.3114	25mo	4.61702	MOL5/6
Slc13a1	ENSMUSG00000029700.12	protein_coding	1.14867e-149	3.94813e-146	97.2435	25mo	1.39442	MOL5/6
Lrmda	ENSMUSG00000063458.14	protein_coding	7.63335e-143	2.55463e-139	200.89	25mo	0.88718	MOL5/6
Fut9	ENSMUSG00000055373.9	protein_coding	1.05416e-140	3.43747e-137	31.1621	25mo	3.36005	MOL5/6
Farp1	ENSMUSG00000025555.15	protein_coding	3.01447e-137	9.70533e-134	54.1976	25mo	1.97787	MOL5/6
Slc4a10	ENSMUSG00000026904.18	protein_coding	4.77386e-128	1.42849e-124	60.4865	25mo	1.71739	MOL5/6
Pdxk	ENSMUSG00000032788.16	protein_coding	3.21609e-127	9.51166e-124	62.688	2mo	-1.71029	MOL5/6
Dync1i1	ENSMUSG00000029757.17	protein_coding	7.1073e-127	2.07784e-123	51.814	25mo	1.88087	MOL5/6
Cdh19	ENSMUSG00000047216.9	protein_coding	2.58075e-125	7.45917e-122	232.07	2mo	-0.758825	MOL5/6
Arid5b	ENSMUSG00000019947.11	protein_coding	3.01868e-120	8.43727e-117	167.275	2mo	-0.880926	MOL5/6
Snca	ENSMUSG00000025889.14	protein_coding	3.90698e-119	1.05716e-115	43.5988	25mo	2.0695	MOL5/6
Cacna1a	ENSMUSG00000034656.19	protein_coding	1.70769e-117	4.52445e-114	37.6836	25mo	2.39543	MOL5/6
Syne1	ENSMUSG00000096054.4	protein_coding	1.15828e-115	3.03717e-112	104.588	2mo	-1.12627	MOL5/6
Itgb5	ENSMUSG00000022817.16	protein_coding	7.31838e-115	1.88021e-111	25.507	25mo	3.42816	MOL5/6
Galnt17	ENSMUSG00000034040.18	protein_coding	1.51923e-113	3.86412e-110	42.8884	25mo	2.0127	MOL5/6
Gm29455	ENSMUSG00000101179.2	lncRNA	1.53252e-111	3.85933e-108	35.8588	25mo	2.35229	MOL5/6
Sorl1	ENSMUSG00000049313.9	protein_coding	2.99618e-109	7.12214e-106	131.53	2mo	-0.970027	MOL5/6
Schip1	ENSMUSG00000027777.16	protein_coding	3.25781e-109	7.67235e-106	177.36	25mo	0.796539	MOL5/6
Fam214a	ENSMUSG00000034858.17	protein_coding	9.33499e-108	2.13903e-104	103.486	2mo	-1.16389	MOL5/6
Lncpint	ENSMUSG00000044471.13	lncRNA	3.5056e-106	7.89061e-103	148.822	25mo	0.843139	MOL5/6
Gm13052	ENSMUSG00000085816.2	lncRNA	1.48216e-100	3.09003e-97	31.1988	25mo	2.42592	MOL5/6
Grik4	ENSMUSG00000032017.15	protein_coding	6.8348e-100	1.40194e-96	73.7847	25mo	1.27467	MOL5/6
Tmem132d	ENSMUSG00000034310.9	protein_coding	1.29681e-99	2.63871e-96	107.214	25mo	0.998126	MOL5/6
Fmn1	ENSMUSG00000044042.20	protein_coding	1.61458e-99	3.25924e-96	79.7585	25mo	1.20307	MOL5/6
Tmem117	ENSMUSG00000063296.6	protein_coding	3.52832e-97	7.01107e-94	185.911	25mo	0.739664	MOL5/6
Mboat1	ENSMUSG00000038732.16	protein_coding	1.70219e-96	3.33035e-93	79.121	25mo	1.20962	MOL5/6
Atxn1	ENSMUSG00000046876.17	protein_coding	1.94322e-96	3.77292e-93	63.3427	25mo	1.40255	MOL5/6
5033421B08Rik	ENSMUSG00000112276.2	lncRNA	5.91287e-95	1.12233e-91	87.1057	25mo	1.15699	MOL5/6
Map3k5	ENSMUSG00000071369.12	protein_coding	8.68185e-94	1.63571e-90	27.6952	25mo	2.60567	MOL5/6
Add1	ENSMUSG00000029106.15	protein_coding	2.09407e-93	3.88774e-90	238.82	2mo	-0.639972	MOL5/6
Plekha1	ENSMUSG00000040268.18	protein_coding	9.57398e-93	1.75188e-89	210.598	2mo	-0.680433	MOL5/6
Sh3rf1	ENSMUSG00000031642.10	protein_coding	1.41877e-92	2.57757e-89	27.6771	2mo	-2.51413	MOL5/6
4930420G21Rik	ENSMUSG00000116885.2	lncRNA	1.47781e-92	2.66579e-89	143.081	25mo	0.797344	MOL5/6
Kctd16	ENSMUSG00000051401.8	protein_coding	3.83254e-91	6.72273e-88	90.1263	25mo	1.04901	MOL5/6
Maml3	ENSMUSG00000061143.16	protein_coding	1.67164e-90	2.91217e-87	34.8751	25mo	2.06883	MOL5/6
Nckap5	ENSMUSG00000049690.16	protein_coding	1.69518e-90	2.93309e-87	28.362	2mo	-2.46431	MOL5/6
Gm2164	ENSMUSG00000098760.2	lncRNA	2.24685e-90	3.86136e-87	26.8726	25mo	2.45647	MOL5/6
Gm10863	ENSMUSG00000075555.13	lncRNA	8.49881e-88	1.42214e-84	63.076	25mo	1.2771	MOL5/6
Dmd	ENSMUSG00000045103.20	protein_coding	1.5258e-87	2.53648e-84	89.5859	25mo	1.02154	MOL5/6
A330015K06Rik	ENSMUSG00000104093.2	lncRNA	5.96348e-85	9.78576e-82	207.645	25mo	0.64539	MOL5/6
Cd81	ENSMUSG00000037706.18	protein_coding	9.07836e-85	1.48016e-81	234.79	2mo	-0.586534	MOL5/6
Rftn1	ENSMUSG00000039316.15	protein_coding	2.40804e-82	3.82799e-79	117.484	25mo	0.868841	MOL5/6
Tmem132b	ENSMUSG00000070498.4	protein_coding	3.06978e-81	4.81969e-78	141.812	25mo	0.774475	MOL5/6
Fam53b	ENSMUSG00000030956.16	protein_coding	1.3215e-78	2.0495e-75	172.749	25mo	0.677034	MOL5/6
Cryab	ENSMUSG00000032060.11	protein_coding	2.24551e-75	3.37952e-72	187.234	2mo	-0.615767	MOL5/6
ENSMUSG00000095041	ENSMUSG00000095041.8	protein_coding	6.27195e-75	9.32896e-72	39.1743	25mo	1.61266	MOL5/6
Negr1	ENSMUSG00000040037.14	protein_coding	2.26101e-74	3.34349e-71	73.6993	2mo	-1.04668	MOL5/6
Gm37459	ENSMUSG00000104283.2	lncRNA	7.24543e-74	1.06523e-70	210.449	2mo	-0.593695	MOL5/6
Hsph1	ENSMUSG00000029657.16	protein_coding	6.62699e-73	9.46941e-70	73.2028	2mo	-1.13292	MOL5/6
Tsc22d3	ENSMUSG00000031431.14	protein_coding	7.04325e-73	1.0008e-69	113.939	2mo	-0.82343	MOL5/6
Cab39l	ENSMUSG00000021981.11	protein_coding	3.84512e-72	5.40329e-69	84.7641	2mo	-0.996458	MOL5/6
Slc7a15	ENSMUSG00000020600.14	protein_coding	2.9968e-69	4.098e-66	42.1985	25mo	1.39147	MOL5/6
Ptprm	ENSMUSG00000033278.11	protein_coding	5.16698e-69	7.02784e-66	69.8519	25mo	1.04863	MOL5/6
Gli2	ENSMUSG00000048402.15	protein_coding	8.56077e-69	1.15819e-65	35.5909	25mo	1.56943	MOL5/6
Ralyl	ENSMUSG00000039717.17	protein_coding	3.89332e-68	5.18458e-65	107.143	25mo	0.782481	MOL5/6
Elovl7	ENSMUSG00000021696.10	protein_coding	3.30076e-67	4.34994e-64	159.253	25mo	0.628914	MOL5/6
Thrb	ENSMUSG00000021779.20	protein_coding	5.22639e-67	6.85215e-64	31.9507	25mo	1.67682	MOL5/6
Cobl	ENSMUSG00000020173.18	protein_coding	9.99024e-67	1.29642e-63	101.728	25mo	0.812646	MOL5/6
Serinc5	ENSMUSG00000021703.10	protein_coding	2.12933e-66	2.72156e-63	191.243	2mo	-0.590009	MOL5/6
Ppfia2	ENSMUSG00000053825.16	protein_coding	3.94725e-66	4.99488e-63	42.2763	2mo	-1.47426	MOL5/6
A930017M01Rik	ENSMUSG00000060530.3	transcribed_processed_pseudogene	4.74587e-66	5.97574e-63	47.862	25mo	1.27867	MOL5/6
Adgrb3	ENSMUSG00000033569.18	protein_coding	2.69943e-65	3.38223e-62	69.2371	25mo	1.07423	MOL5/6
Dleu2	ENSMUSG00000097589.10	lncRNA	4.15549e-65	5.18106e-62	129.336	25mo	0.699995	MOL5/6
Pam	ENSMUSG00000026335.17	protein_coding	1.43564e-64	1.78122e-61	93.9888	25mo	0.840513	MOL5/6
Epdr1	ENSMUSG00000002808.8	protein_coding	1.68431e-64	2.0796e-61	42.6821	25mo	1.34251	MOL5/6
Srgap3	ENSMUSG00000030257.17	protein_coding	7.63284e-64	9.37869e-61	86.405	25mo	0.854758	MOL5/6
Gng12	ENSMUSG00000036402.14	protein_coding	1.08318e-61	1.29345e-58	92.2325	2mo	-0.844578	MOL5/6
Pou3f1	ENSMUSG00000090125.4	protein_coding	2.36377e-61	2.79636e-58	30.4756	25mo	1.63403	MOL5/6
Slc8a3	ENSMUSG00000079055.11	protein_coding	9.34813e-61	1.10077e-57	101.448	25mo	0.772477	MOL5/6
Nfe2l3	ENSMUSG00000029832.17	protein_coding	1.27775e-60	1.49766e-57	70.5128	25mo	0.935448	MOL5/6
Ttc28	ENSMUSG00000033209.18	protein_coding	4.33107e-60	5.05319e-57	45.945	25mo	1.19817	MOL5/6
Tma16	ENSMUSG00000025591.7	protein_coding	1.03948e-59	1.19633e-56	30.3983	2mo	-1.67639	MOL5/6
Gse1	ENSMUSG00000031822.21	protein_coding	1.12456e-58	1.27691e-55	76.67	25mo	0.841063	MOL5/6
Tln2	ENSMUSG00000052698.16	protein_coding	4.57476e-58	5.12588e-55	62.5913	25mo	1.02613	MOL5/6
Kcnq1ot1	ENSMUSG00000101609.3	lncRNA	4.325e-55	4.66124e-52	96.7642	25mo	0.768813	MOL5/6
Sgk3	ENSMUSG00000025915.15	protein_coding	4.9e-55	5.25866e-52	95.2148	2mo	-0.76221	MOL5/6
Nudt4	ENSMUSG00000020029.7	protein_coding	9.09079e-55	9.71519e-52	90.9826	2mo	-0.7902	MOL5/6
Agmo	ENSMUSG00000050103.19	protein_coding	4.67551e-54	4.97574e-51	52.429	25mo	1.08055	MOL5/6
Nr3c2	ENSMUSG00000031618.14	protein_coding	9.20668e-54	9.67641e-51	64.3834	25mo	0.89795	MOL5/6
Plekhh2	ENSMUSG00000040852.7	protein_coding	2.45881e-53	2.56307e-50	61.9354	25mo	0.938919	MOL5/6
Adam23	ENSMUSG00000025964.16	protein_coding	2.69705e-53	2.79994e-50	33.9804	25mo	1.37568	MOL5/6
Arhgap5	ENSMUSG00000035133.10	protein_coding	3.6098e-53	3.73228e-50	117.81	25mo	0.632394	MOL5/6
Prima1	ENSMUSG00000041669.16	protein_coding	2.93513e-52	2.98616e-49	68.3145	25mo	0.870829	MOL5/6
Sned1	ENSMUSG00000047793.14	protein_coding	3.19953e-52	3.22933e-49	72.8699	25mo	0.829846	MOL5/6
Rnf43	ENSMUSG00000034177.16	protein_coding	3.85679e-52	3.87732e-49	42.2525	25mo	1.15049	MOL5/6
Myo1e	ENSMUSG00000032220.11	protein_coding	1.62052e-51	1.61006e-48	90.7618	25mo	0.747316	MOL5/6
Mgat5	ENSMUSG00000036155.14	protein_coding	4.40273e-51	4.32364e-48	51.2698	2mo	-1.10374	MOL5/6
Onecut2	ENSMUSG00000045991.20	protein_coding	6.77528e-51	6.55236e-48	45.3085	25mo	1.21455	MOL5/6
Mapre2	ENSMUSG00000024277.15	protein_coding	1.47477e-50	1.40488e-47	97.3437	25mo	0.710793	MOL5/6
Large1	ENSMUSG00000004383.19	protein_coding	4.73099e-50	4.37568e-47	43.8068	2mo	-1.18713	MOL5/6
Nalcn	ENSMUSG00000000197.9	protein_coding	4.01293e-49	3.59393e-46	57.6205	2mo	-1.02987	MOL5/6
Gramd1b	ENSMUSG00000040111.18	protein_coding	8.85733e-49	7.87705e-46	74.8139	25mo	0.792584	MOL5/6
Map7d2	ENSMUSG00000041020.15	protein_coding	1.32576e-48	1.17492e-45	91.2385	2mo	-0.732844	MOL5/6
Fam13c	ENSMUSG00000043259.16	protein_coding	1.57222e-48	1.3885e-45	138.737	2mo	-0.591419	MOL5/6
Nfkbia	ENSMUSG00000021025.9	protein_coding	1.33218e-47	1.1604e-44	32.2305	2mo	-1.3011	MOL5/6
Lbh	ENSMUSG00000024063.14	protein_coding	2.46284e-47	2.11627e-44	29.5347	25mo	1.32006	MOL5/6
Ccser1	ENSMUSG00000039578.18	protein_coding	3.91779e-47	3.3327e-44	122.183	25mo	0.605089	MOL5/6
Cacna2d4	ENSMUSG00000041460.17	protein_coding	1.34293e-46	1.12729e-43	25.7932	2mo	-1.61204	MOL5/6
Asap2	ENSMUSG00000052632.17	protein_coding	1.114e-45	9.25959e-43	38.227	25mo	1.14167	MOL5/6
Per3	ENSMUSG00000028957.13	protein_coding	5.57648e-45	4.56064e-42	42.1249	25mo	1.07909	MOL5/6
Hif3a	ENSMUSG00000004328.16	protein_coding	6.51557e-45	5.31159e-42	27.0962	25mo	1.38239	MOL5/6
Insr	ENSMUSG00000005534.11	protein_coding	7.90754e-45	6.42575e-42	86.9201	25mo	0.669449	MOL5/6
Garnl3	ENSMUSG00000038860.16	protein_coding	8.45007e-44	6.71641e-41	34.0831	25mo	1.27309	MOL5/6
4930488L21Rik	ENSMUSG00000097520.3	lncRNA	9.89277e-44	7.81427e-41	46.4997	25mo	0.965026	MOL5/6
Grik1	ENSMUSG00000022935.17	protein_coding	1.81936e-43	1.43266e-40	58.7836	25mo	0.881081	MOL5/6
Ccdc136	ENSMUSG00000029769.17	protein_coding	3.89326e-43	3.04689e-40	26.3063	25mo	1.34894	MOL5/6
Nos1ap	ENSMUSG00000038473.15	protein_coding	6.98365e-43	5.43377e-40	43.9616	25mo	0.989364	MOL5/6
Pcsk6	ENSMUSG00000030513.15	protein_coding	6.9859e-43	5.43377e-40	94.2099	25mo	0.630455	MOL5/6
Osbp2	ENSMUSG00000020435.18	protein_coding	7.7281e-43	5.99274e-40	53.3387	25mo	0.956072	MOL5/6
Hsp90aa1	ENSMUSG00000021270.14	protein_coding	1.16372e-42	8.94223e-40	79.6542	2mo	-0.769136	MOL5/6
B230206H07Rik	ENSMUSG00000086844.2	lncRNA	1.6803e-42	1.27958e-39	43.7344	25mo	0.984933	MOL5/6
Gm42756	ENSMUSG00000104674.2	lncRNA	7.02324e-42	5.26944e-39	83.3325	25mo	0.679113	MOL5/6
Gpr158	ENSMUSG00000045967.12	protein_coding	1.38942e-41	1.03635e-38	29.2124	25mo	1.37599	MOL5/6
Abtb2	ENSMUSG00000032724.6	protein_coding	7.9404e-41	5.78687e-38	71.7955	2mo	-0.748288	MOL5/6
Igsf8	ENSMUSG00000038034.16	protein_coding	2.0093e-40	1.44776e-37	60.8878	2mo	-0.831201	MOL5/6
Nxpe4	ENSMUSG00000044229.10	protein_coding	2.57182e-40	1.84784e-37	41.8762	25mo	1.0079	MOL5/6
Ttyh1	ENSMUSG00000030428.17	protein_coding	4.17621e-40	2.99213e-37	26.791	2mo	-1.41224	MOL5/6
Csf1	ENSMUSG00000014599.11	protein_coding	7.14715e-40	5.10634e-37	74.8943	25mo	0.705539	MOL5/6
Sybu	ENSMUSG00000022340.16	protein_coding	1.82071e-39	1.28637e-36	38.7649	25mo	1.0516	MOL5/6
Zfp462	ENSMUSG00000060206.12	protein_coding	3.05581e-39	2.15301e-36	93.4848	25mo	0.599274	MOL5/6
Jph1	ENSMUSG00000042686.6	protein_coding	4.29659e-39	3.01886e-36	91.4167	25mo	0.64009	MOL5/6
Cyp51	ENSMUSG00000001467.6	protein_coding	1.41091e-38	9.85881e-36	52.5386	2mo	-0.911854	MOL5/6
Jph4	ENSMUSG00000022208.13	protein_coding	1.5043e-38	1.04826e-35	54.6888	2mo	-0.854155	MOL5/6
Peg3	ENSMUSG00000002265.18	protein_coding	3.09066e-38	2.13035e-35	42.3347	2mo	-1.02114	MOL5/6
Gm816	ENSMUSG00000100534.2	lncRNA	4.51769e-38	3.0972e-35	37.8579	25mo	1.05446	MOL5/6
Sparc	ENSMUSG00000018593.14	protein_coding	4.67408e-38	3.1958e-35	28.5039	25mo	1.23217	MOL5/6
A330023F24Rik	ENSMUSG00000096929.8	lncRNA	6.92699e-38	4.71085e-35	51.8759	25mo	0.886349	MOL5/6
Mcam	ENSMUSG00000032135.16	protein_coding	7.26807e-38	4.92963e-35	71.6092	2mo	-0.77028	MOL5/6
Arhgap24	ENSMUSG00000057315.15	protein_coding	1.46837e-37	9.85426e-35	38.1684	25mo	1.03154	MOL5/6
Dtnb	ENSMUSG00000071454.14	protein_coding	3.91963e-37	2.62354e-34	65.496	25mo	0.753593	MOL5/6
Setbp1	ENSMUSG00000024548.12	protein_coding	2.207e-36	1.44677e-33	78.6083	25mo	0.65551	MOL5/6
Fam13b	ENSMUSG00000036501.8	protein_coding	3.08383e-36	2.01636e-33	81.0413	25mo	0.627604	MOL5/6
Pacsin1	ENSMUSG00000040276.16	protein_coding	1.02423e-35	6.52905e-33	25.1109	25mo	1.29551	MOL5/6
Tnik	ENSMUSG00000027692.17	protein_coding	1.20892e-35	7.68716e-33	68.1667	2mo	-0.743668	MOL5/6
Plin4	ENSMUSG00000002831.15	protein_coding	1.49163e-35	9.4376e-33	39.6564	25mo	0.93995	MOL5/6
Erbb3	ENSMUSG00000018166.9	protein_coding	2.87501e-35	1.80556e-32	80.7156	2mo	-0.640613	MOL5/6
Rab11fip4	ENSMUSG00000017639.14	protein_coding	6.30841e-34	3.88505e-31	59.6744	25mo	0.670514	MOL5/6
Zc3h6	ENSMUSG00000042851.18	protein_coding	1.2594e-33	7.5906e-31	30.0585	25mo	1.1066	MOL5/6
Chsy3	ENSMUSG00000058152.9	protein_coding	1.40354e-33	8.4394e-31	37.9298	2mo	-0.969978	MOL5/6
Sh3gl3	ENSMUSG00000030638.14	protein_coding	1.42832e-33	8.56812e-31	79.1975	2mo	-0.662672	MOL5/6
Pcca	ENSMUSG00000041650.16	protein_coding	1.89669e-33	1.1351e-30	63.0134	25mo	0.682627	MOL5/6
Gab2	ENSMUSG00000004508.7	protein_coding	3.55757e-33	2.09457e-30	63.8786	25mo	0.696302	MOL5/6
Slc4a2	ENSMUSG00000028962.15	protein_coding	8.84037e-33	5.16902e-30	58.3904	2mo	-0.753884	MOL5/6
Sp4	ENSMUSG00000025323.11	protein_coding	6.29081e-32	3.58755e-29	49.4565	25mo	0.780721	MOL5/6
Cpeb1	ENSMUSG00000025586.18	protein_coding	9.56812e-32	5.42009e-29	52.1269	25mo	0.7577	MOL5/6
Peli2	ENSMUSG00000021846.10	protein_coding	2.22696e-31	1.24762e-28	36.3793	25mo	0.952217	MOL5/6
Amd1	ENSMUSG00000075232.7	protein_coding	3.14014e-31	1.7515e-28	42.0629	25mo	0.926503	MOL5/6
Tmem163	ENSMUSG00000026347.14	protein_coding	6.27817e-31	3.47894e-28	50.2516	2mo	-0.813634	MOL5/6
Faim2	ENSMUSG00000023011.9	protein_coding	2.20586e-30	1.19628e-27	57.6741	2mo	-0.729982	MOL5/6
Ddit4	ENSMUSG00000020108.5	protein_coding	3.09201e-30	1.66973e-27	51.6108	2mo	-0.718262	MOL5/6
Myef2	ENSMUSG00000027201.17	protein_coding	4.33536e-30	2.31657e-27	32.5262	25mo	0.934486	MOL5/6
Skap2	ENSMUSG00000059182.9	protein_coding	2.16813e-29	1.12772e-26	58.4828	25mo	0.681892	MOL5/6
Cntn1	ENSMUSG00000055022.15	protein_coding	2.35609e-29	1.22299e-26	32.8239	2mo	-1.04904	MOL5/6
Lypd6	ENSMUSG00000050447.16	protein_coding	5.29161e-29	2.70806e-26	25.569	25mo	1.01546	MOL5/6
Glcci1	ENSMUSG00000029638.18	protein_coding	9.99543e-29	5.04426e-26	41.2748	25mo	0.826341	MOL5/6
Sertad2	ENSMUSG00000049800.14	protein_coding	2.19233e-28	1.08909e-25	26.3558	25mo	1.05104	MOL5/6
Eml2	ENSMUSG00000040811.16	protein_coding	3.40057e-28	1.67947e-25	75.0168	25mo	0.584978	MOL5/6
Antxr1	ENSMUSG00000033420.13	protein_coding	5.32487e-28	2.61876e-25	38.8687	25mo	0.779822	MOL5/6
Aim2	ENSMUSG00000037860.16	protein_coding	1.40587e-27	6.74677e-25	32.8138	25mo	0.952241	MOL5/6
Olig2	ENSMUSG00000039830.10	protein_coding	3.31053e-27	1.56801e-24	55.292	2mo	-0.645804	MOL5/6
4930419G24Rik	ENSMUSG00000087625.2	lncRNA	8.54267e-27	3.97722e-24	72.5982	2mo	-0.609069	MOL5/6
Itpr1	ENSMUSG00000030102.12	protein_coding	8.55343e-27	3.97722e-24	34.9413	25mo	0.823847	MOL5/6
Atp8b1	ENSMUSG00000039529.10	protein_coding	1.1056e-26	5.13151e-24	55.3653	25mo	0.640437	MOL5/6
Garem1	ENSMUSG00000042680.9	protein_coding	1.28485e-26	5.94177e-24	41.0733	25mo	0.822305	MOL5/6
Arrdc2	ENSMUSG00000002910.12	protein_coding	1.07039e-25	4.82714e-23	39.4763	2mo	-0.802036	MOL5/6
Prox1os	ENSMUSG00000079045.4	lncRNA	1.37035e-25	6.14719e-23	30.8086	25mo	0.928848	MOL5/6
Fggy	ENSMUSG00000028573.19	protein_coding	1.82501e-25	8.15793e-23	52.0653	25mo	0.665791	MOL5/6
Por	ENSMUSG00000005514.15	protein_coding	2.17774e-25	9.68912e-23	32.3816	25mo	0.886688	MOL5/6
Bcat1	ENSMUSG00000030268.18	protein_coding	2.3277e-25	1.02964e-22	54.0094	2mo	-0.670966	MOL5/6
Hspa4l	ENSMUSG00000025757.14	protein_coding	4.75484e-25	2.07085e-22	36.4416	2mo	-0.83822	MOL5/6
Trim36	ENSMUSG00000033949.13	protein_coding	7.01495e-25	3.02925e-22	50.438	25mo	0.668008	MOL5/6
Fkbp5	ENSMUSG00000024222.18	protein_coding	8.64623e-25	3.72736e-22	49.1852	2mo	-0.727891	MOL5/6
4732471J01Rik	ENSMUSG00000053714.9	lncRNA	1.16597e-24	4.99263e-22	57.0689	25mo	0.626432	MOL5/6
Gmds	ENSMUSG00000038372.15	protein_coding	3.7206e-24	1.56159e-21	54.5376	25mo	0.657131	MOL5/6
Chst8	ENSMUSG00000060402.9	protein_coding	5.26307e-24	2.1945e-21	34.7611	25mo	0.763126	MOL5/6
Foxn2	ENSMUSG00000034998.19	protein_coding	1.04955e-23	4.34067e-21	26.5831	25mo	0.899922	MOL5/6
Shroom3	ENSMUSG00000029381.17	protein_coding	2.08842e-23	8.55367e-21	56.0594	25mo	0.627951	MOL5/6
Trpc1	ENSMUSG00000032839.14	protein_coding	2.41985e-23	9.87932e-21	43.1559	25mo	0.664015	MOL5/6
Bcl9	ENSMUSG00000038256.16	protein_coding	6.59243e-23	2.63642e-20	54.7719	25mo	0.606844	MOL5/6
Ndrg2	ENSMUSG00000004558.16	protein_coding	7.91414e-23	3.15508e-20	26.4842	25mo	0.933046	MOL5/6
BC051408	ENSMUSG00000117478.2	lncRNA	8.05362e-23	3.20565e-20	28.5973	25mo	0.830088	MOL5/6
Pmp22	ENSMUSG00000018217.13	protein_coding	1.32625e-22	5.18639e-20	55.0782	25mo	0.628917	MOL5/6
Parn	ENSMUSG00000022685.10	protein_coding	1.69916e-22	6.60821e-20	42.7817	25mo	0.671467	MOL5/6
Plekhf1	ENSMUSG00000074170.6	protein_coding	3.73519e-22	1.43293e-19	26.7452	2mo	-0.928711	MOL5/6
Adgrl3	ENSMUSG00000037605.17	protein_coding	4.26062e-22	1.63204e-19	56.8298	2mo	-0.642539	MOL5/6
Nkd1	ENSMUSG00000031661.13	protein_coding	4.68427e-22	1.78893e-19	34.2259	25mo	0.773398	MOL5/6
Scd3	ENSMUSG00000025202.9	protein_coding	1.04695e-21	3.92756e-19	53.5122	25mo	0.587885	MOL5/6
Ust	ENSMUSG00000047712.9	protein_coding	1.07392e-21	4.01687e-19	28.9782	2mo	-0.919361	MOL5/6
Serpinb6a	ENSMUSG00000060147.16	protein_coding	1.26415e-21	4.69391e-19	29.3857	25mo	0.863485	MOL5/6
Dtd1	ENSMUSG00000027430.13	protein_coding	1.33198e-21	4.93855e-19	33.9532	25mo	0.750436	MOL5/6
Plcb4	ENSMUSG00000039943.17	protein_coding	1.94845e-21	7.15128e-19	40.2744	25mo	0.701913	MOL5/6
Tgfa	ENSMUSG00000029999.15	protein_coding	2.46454e-21	8.99351e-19	51.6483	25mo	0.657209	MOL5/6
Gm26660	ENSMUSG00000097601.3	lncRNA	4.97694e-21	1.79556e-18	26.3213	25mo	0.80715	MOL5/6
Sipa1l2	ENSMUSG00000001995.10	protein_coding	5.16797e-21	1.86184e-18	29.2469	25mo	0.789788	MOL5/6
Jakmip2	ENSMUSG00000024502.11	protein_coding	5.42587e-21	1.95199e-18	46.741	25mo	0.61054	MOL5/6
Gm45426	ENSMUSG00000109792.2	TEC	7.56482e-21	2.70617e-18	26.2911	25mo	0.907711	MOL5/6
Cldn14	ENSMUSG00000047109.14	protein_coding	8.46502e-21	3.02395e-18	41.2122	2mo	-0.67039	MOL5/6
Xaf1	ENSMUSG00000040483.16	protein_coding	9.28937e-21	3.29989e-18	27.6948	25mo	0.802421	MOL5/6
Ubb	ENSMUSG00000019505.8	protein_coding	1.06037e-20	3.73548e-18	30.1898	2mo	-0.817367	MOL5/6
Rab30	ENSMUSG00000030643.15	protein_coding	1.18694e-20	4.17558e-18	25.5519	25mo	0.925864	MOL5/6
Mettl15	ENSMUSG00000057234.10	protein_coding	1.50926e-20	5.27301e-18	33.2251	25mo	0.697522	MOL5/6
Nol4l	ENSMUSG00000061411.13	protein_coding	1.6918e-20	5.89458e-18	25.7172	25mo	0.859301	MOL5/6
Lrrc49	ENSMUSG00000047766.16	protein_coding	4.59326e-20	1.57876e-17	29.2827	25mo	0.779832	MOL5/6
Ccnd3	ENSMUSG00000034165.17	protein_coding	7.06406e-20	2.41171e-17	25.2376	2mo	-0.892186	MOL5/6
Atr	ENSMUSG00000032409.16	protein_coding	7.97232e-20	2.71088e-17	40.8483	25mo	0.646067	MOL5/6
Foxo1	ENSMUSG00000044167.7	protein_coding	8.30858e-20	2.81768e-17	34.1894	25mo	0.737749	MOL5/6
Epb41l4a	ENSMUSG00000024376.8	protein_coding	1.24118e-19	4.18132e-17	25.9493	25mo	0.799916	MOL5/6
Luzp2	ENSMUSG00000063297.8	protein_coding	1.88834e-19	6.31136e-17	31.8617	2mo	-0.71856	MOL5/6
Sptlc2	ENSMUSG00000021036.11	protein_coding	4.59785e-19	1.51092e-16	42.3603	2mo	-0.656984	MOL5/6
Akap7	ENSMUSG00000039166.17	protein_coding	8.7526e-19	2.85045e-16	47.311	25mo	0.626655	MOL5/6
Cdk5	ENSMUSG00000028969.11	protein_coding	1.5285e-18	4.88404e-16	42.0245	2mo	-0.643948	MOL5/6
Xpo1	ENSMUSG00000020290.15	protein_coding	2.40941e-18	7.63171e-16	46.6445	25mo	0.615372	MOL5/6
Efemp1	ENSMUSG00000020467.16	protein_coding	2.567e-18	8.11065e-16	29.9922	25mo	0.727613	MOL5/6
Csnk1g3	ENSMUSG00000073563.4	protein_coding	3.43514e-18	1.07205e-15	50.7831	2mo	-0.595387	MOL5/6
Amy1	ENSMUSG00000074264.13	protein_coding	4.1129e-18	1.27885e-15	38.9955	25mo	0.614463	MOL5/6
Cep85l	ENSMUSG00000038594.10	protein_coding	8.97768e-18	2.75778e-15	42.0932	25mo	0.618693	MOL5/6
Ahsa2	ENSMUSG00000020288.14	protein_coding	9.28294e-18	2.84812e-15	28.1839	2mo	-0.796593	MOL5/6
Zfp438	ENSMUSG00000050945.9	protein_coding	1.38891e-17	4.22061e-15	31.73	25mo	0.660332	MOL5/6
Xrcc5	ENSMUSG00000026187.10	protein_coding	1.96425e-17	5.91945e-15	25.8558	25mo	0.715392	MOL5/6
Paqr8	ENSMUSG00000025931.16	protein_coding	2.18296e-17	6.55525e-15	43.8437	2mo	-0.612313	MOL5/6
P2rx7	ENSMUSG00000029468.18	protein_coding	3.90902e-17	1.15075e-14	30.4512	25mo	0.670765	MOL5/6
Cry2	ENSMUSG00000068742.12	protein_coding	4.1339e-17	1.21414e-14	32.6835	25mo	0.655724	MOL5/6
Acat1	ENSMUSG00000032047.6	protein_coding	4.38524e-17	1.28647e-14	29.3414	25mo	0.754828	MOL5/6
Klf3	ENSMUSG00000029178.15	protein_coding	6.89877e-17	1.9985e-14	28.994	25mo	0.684746	MOL5/6
Gm17922	ENSMUSG00000115632.2	processed_pseudogene	7.43971e-17	2.1503e-14	30.0858	2mo	-0.752627	MOL5/6
Nfkb1	ENSMUSG00000028163.18	protein_coding	1.25831e-16	3.59202e-14	27.5575	25mo	0.678655	MOL5/6
Cbx4	ENSMUSG00000039989.8	protein_coding	1.35741e-16	3.84897e-14	31.3274	25mo	0.658217	MOL5/6
Atxn7l1	ENSMUSG00000020564.18	protein_coding	1.70707e-16	4.80296e-14	31.7104	25mo	0.614069	MOL5/6
Wasf3	ENSMUSG00000029636.12	protein_coding	1.97381e-16	5.52292e-14	34.792	25mo	0.63828	MOL5/6
Kmt5a	ENSMUSG00000049327.18	protein_coding	2.4914e-16	6.95586e-14	41.807	2mo	-0.604805	MOL5/6
4632427E13Rik	ENSMUSG00000074024.6	lncRNA	3.13685e-16	8.70063e-14	40.3564	25mo	0.612875	MOL5/6
Bche	ENSMUSG00000027792.12	protein_coding	5.97972e-16	1.63893e-13	37.6938	2mo	-0.603724	MOL5/6
Cnnm2	ENSMUSG00000064105.14	protein_coding	9.24869e-16	2.5213e-13	31.9226	25mo	0.604402	MOL5/6
Bhlhe41	ENSMUSG00000030256.12	protein_coding	1.44076e-15	3.88193e-13	27.6559	25mo	0.726087	MOL5/6
Zfand4	ENSMUSG00000042213.18	protein_coding	1.46696e-15	3.93584e-13	39.732	2mo	-0.594985	MOL5/6
Fam234b	ENSMUSG00000030207.16	protein_coding	1.75619e-15	4.6871e-13	31.6994	2mo	-0.638556	MOL5/6
P4ha1	ENSMUSG00000019916.15	protein_coding	2.34617e-15	6.20958e-13	33.3639	2mo	-0.634805	MOL5/6
Errfi1	ENSMUSG00000028967.11	protein_coding	2.59052e-15	6.84917e-13	40.2366	2mo	-0.602683	MOL5/6
Tubb3	ENSMUSG00000062380.5	protein_coding	2.7374e-15	7.23001e-13	27.5186	25mo	0.73307	MOL5/6
Zup1	ENSMUSG00000039531.9	protein_coding	3.30413e-15	8.64604e-13	25.6782	25mo	0.723816	MOL5/6
Abca6	ENSMUSG00000044749.14	protein_coding	4.19814e-15	1.09292e-12	27.6707	25mo	0.690169	MOL5/6
2510009E07Rik	ENSMUSG00000043391.11	protein_coding	3.47528e-14	8.52388e-12	28.1396	25mo	0.660652	MOL5/6
Slc49a4	ENSMUSG00000022848.9	protein_coding	6.15774e-14	1.47895e-11	33.3245	2mo	-0.622438	MOL5/6
Gm45869	ENSMUSG00000110390.2	lncRNA	8.79652e-14	2.08905e-11	25.9671	2mo	-0.730003	MOL5/6
Ptpre	ENSMUSG00000041836.11	protein_coding	8.82157e-14	2.09304e-11	25.5236	25mo	0.673979	MOL5/6
Stimate	ENSMUSG00000006526.14	protein_coding	1.00753e-13	2.36842e-11	33.7537	2mo	-0.605381	MOL5/6
Cacna1c	ENSMUSG00000051331.17	protein_coding	4.30661e-13	9.60853e-11	29.5847	25mo	0.592924	MOL5/6
Pbx3	ENSMUSG00000038718.16	protein_coding	1.19271e-12	2.56651e-10	28.3921	25mo	0.604371	MOL5/6
Gm28320	ENSMUSG00000099924.2	lncRNA	2.62259e-12	5.46312e-10	30.3576	2mo	-0.599596	MOL5/6
Snap91	ENSMUSG00000033419.17	protein_coding	2.71586e-12	5.65005e-10	29.1408	2mo	-0.631926	MOL5/6
Dusp15	ENSMUSG00000042662.17	protein_coding	5.46974e-12	1.10942e-09	26.1867	25mo	0.595367	MOL5/6
Abhd4	ENSMUSG00000040997.15	protein_coding	2.35862e-11	4.48026e-09	25.2681	2mo	-0.639315	MOL5/6
Gm16076	ENSMUSG00000087514.2	lncRNA	1.16906e-10	2.08027e-08	28.2298	2mo	-0.628656	MOL5/6
Dhcr24	ENSMUSG00000034926.4	protein_coding	4.78345e-09	7.02051e-07	25.8046	2mo	-0.585796	MOL5/6
