# Supplementary material for: Transcript-guided targeted cell enrichment for scalable single-nucleus RNA sequencing
Source: Cell Genom. 2025 Dec 11;6(3):101101. doi: 10.1016/j.xgen.2025.101101 (PMC12985360; doi:10.1016/j.xgen.2025.101101)
Supplement: Table S3. Aging differentially expressed exons across mature oligodendrocyte subtypes, related to Figure 3 — The gene name, exon ID, gene type, p-value, q-value, CPM, highest expressing age group, log2(fold change) in aged versus young mice of the exon, log2(fold change) of the parent gene, DE status of the parent gene, mapped Pfam ID(s) and annotation(s), and MOL subtype are included. [file mmc4.xlsx]

## Sheet: MOL2_DEE
gene_short_name	exon_id	gene_type	log2FoldChange_exon	log2FoldChange_gene	max_expr_group	pval	qval	CPM	derived_from	mapped_Pfam_ID	mapped_Pfam_description										MOL_subtype
Plp1	ENSMUSG00000031425.16-ENSMUSE00000694220.3	protein_coding	-0.667494	-0.644683	2mo	0	1e-299	7468.17	DE gene	PF01275	Myelin proteolipid protein (PLP or lipophilin)										MOL_2
Plp1	ENSMUSG00000031425.16-ENSMUSE00000392142.6	protein_coding	-0.657985	-0.644683	2mo	0	1e-299	5282.4	DE gene	PF01275	Myelin proteolipid protein (PLP or lipophilin)										MOL_2
Mal	ENSMUSG00000027375.15-ENSMUSE00000356152.4	protein_coding	-0.823305	-0.802576	2mo	1.22781e-293	1.24915e-293	517.597	DE gene	PF01284	Membrane-associating domain										MOL_2
Cldn11	ENSMUSG00000037625.8-ENSMUSE00000494467.5	protein_coding	-0.790184	-0.741447	2mo	1.81848e-293	1.77893e-293	558.108	DE gene	PF00822	PMP-22/EMP/MP20/Claudin family										MOL_2
Neat1	ENSMUSG00000092274.4-ENSMUSE00000940043.2	lncRNA	1.03853	0.919179	25mo	4.30076e-218	2.87863e-214	256.689	DE gene	NA	NA										MOL_2
Neat1	ENSMUSG00000092274.4-ENSMUSE00000943789.2	lncRNA	0.814499	0.919179	25mo	4.20679e-194	2.32604e-190	353.891	DE gene	NA	NA										MOL_2
Apod	ENSMUSG00000022548.15-ENSMUSE00000782389.2	protein_coding	0.668079	0.729377	25mo	1.77901e-173	8.53743e-170	449.211	DE gene	PF08212	Lipocalin-like domain										MOL_2
C4b	ENSMUSG00000073418.5-ENSMUSE00001306707.2	protein_coding	6.1242	5.78571	25mo	1.48843e-141	5.91524e-138	23.5078	DE gene	PF01759	UNC-6/NTR/C345C module										MOL_2
C4b	ENSMUSG00000073418.5-ENSMUSE00001304445.2	protein_coding	6.1242	5.78571	25mo	1.48843e-141	5.91524e-138	23.5078	DE gene	PF01759	UNC-6/NTR/C345C module										MOL_2
A530053G22Rik	ENSMUSG00000046764.9-ENSMUSE00001368512.2	lncRNA	3.89141	4.50307	25mo	1.36672e-136	5.11204e-133	29.7629	DE gene	NA	NA										MOL_2
Ugt8a	ENSMUSG00000032854.13-ENSMUSE00000396068.10	protein_coding	-1.008	-0.579625	2mo	3.69283e-127	1.23586e-123	151.056	Non-DE gene	PF00201	UDP-glucoronosyl and UDP-glucosyl transferase										MOL_2
Apod	ENSMUSG00000022548.15-ENSMUSE00000702109.2	protein_coding	0.690261	0.729377	25mo	5.41097e-127	1.78735e-123	301.497	DE gene	PF08212	Lipocalin-like domain										MOL_2
Il33	ENSMUSG00000024810.17-ENSMUSE00000961654.2	protein_coding	3.24569	3.19273	25mo	8.784e-125	2.86433e-121	33.1581	DE gene	PF15095	Interleukin 33										MOL_2
Il33	ENSMUSG00000024810.17-ENSMUSE00000721792.2	protein_coding	3.21724	3.19273	25mo	4.22035e-121	1.34179e-117	32.5104	DE gene	PF15095	Interleukin 33										MOL_2
Ugt8a	ENSMUSG00000032854.13-ENSMUSE00001346473.2	protein_coding	-1.02817	-0.579625	2mo	2.81448e-119	8.83768e-116	134.417	Non-DE gene	PF00201	UDP-glucoronosyl and UDP-glucosyl transferase										MOL_2
Apod	ENSMUSG00000022548.15-ENSMUSE00000353801.10	protein_coding	0.715108	0.729377	25mo	1.80233e-112	5.45732e-109	252.346	DE gene	PF08212	Lipocalin-like domain										MOL_2
Hopx	ENSMUSG00000059325.15-ENSMUSE00000475782.3	protein_coding	1.42316	1.39973	25mo	8.95051e-93	2.32299e-89	63.7686	DE gene	PF00046	Homeodomain										MOL_2
Sgk1	ENSMUSG00000019970.16-ENSMUSE00000730993.2	protein_coding	-1.90075	-1.75833	2mo	1.08293e-92	2.78221e-89	41.2822	DE gene	PF00433	Protein kinase C terminal domain										MOL_2
Sgk1	ENSMUSG00000019970.16-ENSMUSE00000424847.4	protein_coding	-1.90888	-1.75833	2mo	2.51402e-92	6.39431e-89	40.6968	DE gene	PF00433	Protein kinase C terminal domain										MOL_2
Serpina3n	ENSMUSG00000021091.9-ENSMUSE00000407175.7	protein_coding	4.04716	4.15861	25mo	4.02654e-91	9.75366e-88	19.274	DE gene	PF00079	Serpin (serine protease inhibitor)										MOL_2
Apoe	ENSMUSG00000002985.17-ENSMUSE00000931635.2	protein_coding	2.40579	2.55395	25mo	1.13719e-89	2.67814e-86	33.9704	DE gene	PF01442	Apolipoprotein A1/A4/E domain										MOL_2
Sgk1	ENSMUSG00000019970.16-ENSMUSE00000709745.2	protein_coding	-1.90256	-1.75833	2mo	2.10858e-88	4.87554e-85	39.2742	DE gene	PF00433	Protein kinase C terminal domain										MOL_2
Apoe	ENSMUSG00000002985.17-ENSMUSE00000198339.10	protein_coding	2.42401	2.55395	25mo	3.69896e-88	8.40014e-85	33.3121	DE gene	PF01442	Apolipoprotein A1/A4/E domain										MOL_2
Sgk1	ENSMUSG00000019970.16-ENSMUSE00000824713.2	protein_coding	-1.90044	-1.75833	2mo	5.12676e-88	1.15396e-84	39.1239	DE gene	PF00433	Protein kinase C terminal domain										MOL_2
Plp1	ENSMUSG00000031425.16-ENSMUSE00000261491.2	protein_coding	-0.737561	-0.644683	2mo	3.62307e-78	7.3136e-75	162.143	DE gene	PF01275	Myelin proteolipid protein (PLP or lipophilin)										MOL_2
Tspan2	ENSMUSG00000027858.14-ENSMUSE00000371592.5	protein_coding	-0.793369	-0.601726	2mo	8.60493e-78	1.72333e-74	140.683	DE gene	PF00335	Tetraspanin family										MOL_2
Mobp	ENSMUSG00000032517.17-ENSMUSE00000937063.2	protein_coding	-0.620774	-0.366698	2mo	1.82742e-75	3.52119e-72	209.077	Non-DE gene	NA	NA										MOL_2
ENSMUSG00000095041	ENSMUSG00000095041.8-ENSMUSE00001037709.2	protein_coding	2.0914	1.94941	25mo	1.51223e-73	2.84911e-70	28.0479	DE gene	NA	NA										MOL_2
C4b	ENSMUSG00000073418.5-ENSMUSE00001062352.2	protein_coding	5.38224	5.78571	25mo	5.35711e-70	9.26911e-67	11.6797	DE gene	PF07703	Alpha-2-macroglobulin bait region domain										MOL_2
C4b	ENSMUSG00000073418.5-ENSMUSE00001062743.2	protein_coding	5.4287	5.78571	25mo	3.15953e-68	5.42982e-65	12.0608	DE gene	NA	NA										MOL_2
Hmgcs1	ENSMUSG00000093930.3-ENSMUSE00001062387.3	protein_coding	-1.30497	-1.36266	2mo	5.13452e-66	8.53558e-63	44.468	DE gene	NA	NA										MOL_2
Hmgcs1	ENSMUSG00000093930.3-ENSMUSE00001426372.2	protein_coding	-1.29162	-1.36266	2mo	8.71937e-66	1.42163e-62	44.7016	DE gene	NA	NA										MOL_2
Arid5b	ENSMUSG00000019947.11-ENSMUSE00001407321.2	protein_coding	-1.13313	-1.1249	2mo	6.84872e-65	1.06868e-61	66.8702	DE gene	NA	NA										MOL_2
Plp1	ENSMUSG00000031425.16-ENSMUSE00000209382.2	protein_coding	-0.851468	-0.644683	2mo	5.09073e-62	7.57196e-59	84.2432	DE gene	PF01275	Myelin proteolipid protein (PLP or lipophilin)										MOL_2
Lrrn1	ENSMUSG00000034648.10-ENSMUSE00000235310.7	protein_coding	-0.674199	-0.470625	2mo	3.32083e-54	4.49276e-51	132.616	Non-DE gene	PF13855;PF01463;PF07679	Leucine rich repeat;Leucine rich repeat C-terminal domain;Immunoglobulin I-set domain										MOL_2
Ugt8a	ENSMUSG00000032854.13-ENSMUSE00001353898.2	protein_coding	-0.977475	-0.579625	2mo	4.57478e-54	6.1241e-51	50.9835	Non-DE gene	PF00201	UDP-glucoronosyl and UDP-glucosyl transferase										MOL_2
Ugt8a	ENSMUSG00000032854.13-ENSMUSE00000314470.4	protein_coding	-0.972614	-0.579625	2mo	3.77601e-53	5.02834e-50	50.1897	Non-DE gene	PF00201	UDP-glucoronosyl and UDP-glucosyl transferase										MOL_2
Serpina3n	ENSMUSG00000021091.9-ENSMUSE00000404803.3	protein_coding	4.02083	4.15861	25mo	1.09362e-52	1.44874e-49	10.4717	DE gene	PF00079	Serpin (serine protease inhibitor)										MOL_2
Apod	ENSMUSG00000022548.15-ENSMUSE00000816488.2	protein_coding	0.834714	0.729377	25mo	1.35346e-52	1.78366e-49	73.3226	DE gene	PF08212	Lipocalin-like domain										MOL_2
Plp1	ENSMUSG00000031425.16-ENSMUSE00000845328.2	protein_coding	-0.725962	-0.644683	2mo	2.00392e-51	2.57419e-48	90.2409	DE gene	PF01275	Myelin proteolipid protein (PLP or lipophilin)										MOL_2
Apod	ENSMUSG00000022548.15-ENSMUSE00000795900.2	protein_coding	0.843474	0.729377	25mo	2.72631e-50	3.34988e-47	54.0719	DE gene	PF08212	Lipocalin-like domain										MOL_2
Ugt8a	ENSMUSG00000032854.13-ENSMUSE00001353596.2	protein_coding	-0.904432	-0.579625	2mo	2.48962e-49	3.02979e-46	54.8272	Non-DE gene	PF00201	UDP-glucoronosyl and UDP-glucosyl transferase										MOL_2
Secisbp2l	ENSMUSG00000035093.17-ENSMUSE00000559961.5	protein_coding	-0.69954	-0.616249	2mo	1.68222e-48	1.99938e-45	102.491	DE gene	NA	NA										MOL_2
Apod	ENSMUSG00000022548.15-ENSMUSE00001276090.2	protein_coding	0.830871	0.729377	25mo	3.00341e-48	3.5203e-45	68.0114	DE gene	PF08212	Lipocalin-like domain										MOL_2
Apod	ENSMUSG00000022548.15-ENSMUSE00001215550.2	protein_coding	0.830871	0.729377	25mo	3.00341e-48	3.5203e-45	68.0114	DE gene	PF08212	Lipocalin-like domain										MOL_2
Fa2h	ENSMUSG00000033579.17-ENSMUSE00000397793.5	protein_coding	-0.830706	-0.224396	2mo	1.87053e-44	1.93399e-41	65.4811	Non-DE gene	PF04116	Fatty acid hydroxylase										MOL_2
Fa2h	ENSMUSG00000033579.17-ENSMUSE00000854408.2	protein_coding	-0.846084	-0.224396	2mo	5.91529e-44	6.01812e-41	66.4271	Non-DE gene	PF04116	Fatty acid hydroxylase										MOL_2
Gsn	ENSMUSG00000026879.15-ENSMUSE00000796203.2	protein_coding	-0.729811	-0.579134	2mo	3.42497e-41	3.2384e-38	74.7436	Non-DE gene	PF00626	Gelsolin repeat										MOL_2
Plp1	ENSMUSG00000031425.16-ENSMUSE00000694216.2	protein_coding	-0.848314	-0.644683	2mo	1.38198e-39	1.24646e-36	48.1978	DE gene	PF01275	Myelin proteolipid protein (PLP or lipophilin)										MOL_2
Ugt8a	ENSMUSG00000032854.13-ENSMUSE00000314449.4	protein_coding	-1.23929	-0.579625	2mo	6.49677e-39	5.63968e-36	32.7161	Non-DE gene	PF00201	UDP-glucoronosyl and UDP-glucosyl transferase										MOL_2
Gsn	ENSMUSG00000026879.15-ENSMUSE00001357859.2	protein_coding	-0.719695	-0.579134	2mo	9.57736e-38	7.96066e-35	68.3366	Non-DE gene	PF00626	Gelsolin repeat										MOL_2
Sez6l2	ENSMUSG00000030683.12-ENSMUSE00000669513.2	protein_coding	-0.67033	-0.461844	2mo	3.01731e-37	2.49169e-34	51.4158	Non-DE gene	NA	NA										MOL_2
B2m	ENSMUSG00000060802.9-ENSMUSE00000661691.5	protein_coding	2.40073	2.78827	25mo	9.49517e-36	7.50018e-33	12.287	DE gene	NA	NA										MOL_2
Kcna1	ENSMUSG00000047976.5-ENSMUSE00000453352.5	protein_coding	-0.841113	-0.907083	2mo	1.03454e-34	7.90181e-32	58.9436	DE gene	PF02214;PF00520	BTB/POZ domain;Ion transport protein										MOL_2
Slc5a3	ENSMUSG00000089774.3-ENSMUSE00000697602.3	protein_coding	-0.834579	-0.683535	2mo	4.92172e-34	3.68182e-31	52.0449	DE gene	PF00474	Sodium:solute symporter family										MOL_2
Cyp51	ENSMUSG00000001467.6-ENSMUSE00000362834.5	protein_coding	-1.5513	-1.37185	2mo	8.19906e-34	6.07988e-31	18.4512	DE gene	PF00067	Cytochrome P450										MOL_2
Neat1	ENSMUSG00000092274.4-ENSMUSE00000938797.2	lncRNA	1.32397	0.919179	25mo	8.13445e-33	5.86109e-30	23.4382	DE gene	NA	NA										MOL_2
Sez6l2	ENSMUSG00000030683.12-ENSMUSE00000669510.2	protein_coding	-0.649456	-0.461844	2mo	2.61963e-32	1.84059e-29	46.3058	Non-DE gene	NA	NA										MOL_2
Pou3f1	ENSMUSG00000090125.4-ENSMUSE00000495270.9	protein_coding	1.32083	1.32541	25mo	4.62935e-32	3.2171e-29	24.3927	DE gene	PF00157;PF00046	Pou domain - N-terminal to homeobox domain;Homeodomain										MOL_2
Slc38a2	ENSMUSG00000022462.8-ENSMUSE00000489132.7	protein_coding	-0.892138	-0.917764	2mo	2.66394e-31	1.81167e-28	47.8408	DE gene	PF01490	Transmembrane amino acid transporter protein										MOL_2
Arl4d	ENSMUSG00000034936.3-ENSMUSE00000239540.3	protein_coding	-1.35601	-1.34893	2mo	7.81596e-31	5.17698e-28	22.0195	DE gene	PF00025	ADP-ribosylation factor family										MOL_2
Sema5a	ENSMUSG00000022231.11-ENSMUSE00000649773.3	protein_coding	-1.56214	-1.30659	2mo	1.05303e-30	6.90292e-28	17.0026	DE gene	NA	NA										MOL_2
Mal	ENSMUSG00000027375.15-ENSMUSE00000811473.2	protein_coding	-0.765972	-0.802576	2mo	9.9958e-30	6.38792e-27	57.4733	DE gene	PF01284	Membrane-associating domain										MOL_2
Dhcr24	ENSMUSG00000034926.4-ENSMUSE00000508157.3	protein_coding	-1.23587	-1.19736	2mo	3.82642e-29	2.38538e-26	23.636	DE gene	NA	NA										MOL_2
Secisbp2l	ENSMUSG00000035093.17-ENSMUSE00000324940.2	protein_coding	-0.908192	-0.616249	2mo	1.06726e-28	6.55683e-26	37.1307	DE gene	NA	NA										MOL_2
Lpar1	ENSMUSG00000038668.15-ENSMUSE00000517863.3	protein_coding	-0.648412	-0.175686	2mo	1.503e-28	9.18948e-26	70.8276	Non-DE gene	PF00001	7 transmembrane receptor (rhodopsin family)										MOL_2
Kcna1	ENSMUSG00000047976.5-ENSMUSE00001370031.2	protein_coding	-0.935198	-0.907083	2mo	4.56233e-28	2.72397e-25	38.2393	DE gene	PF02214;PF00520	BTB/POZ domain;Ion transport protein										MOL_2
Hsp90ab1	ENSMUSG00000023944.15-ENSMUSE00000760219.2	protein_coding	-0.686613	-0.635621	2mo	3.50745e-27	1.99576e-24	55.6415	DE gene	PF00183	Hsp90 protein										MOL_2
Peg3	ENSMUSG00000002265.18-ENSMUSE00000538181.3	protein_coding	-1.25805	-1.11753	2mo	1.01902e-26	5.68385e-24	22.1743	DE gene	PF13912;PF00096	C2H2-type zinc finger;Zinc finger, C2H2 type										MOL_2
Ddit4	ENSMUSG00000020108.5-ENSMUSE00000100705.5	protein_coding	-0.993631	-0.996091	2mo	5.63837e-26	3.01915e-23	34.9557	DE gene	PF07809	RTP801 C-terminal region										MOL_2
Hsp90ab1	ENSMUSG00000023944.15-ENSMUSE00000657294.4	protein_coding	-0.719613	-0.635621	2mo	1.3737e-25	7.23383e-23	50.7579	DE gene	PF00183	Hsp90 protein										MOL_2
Plp1	ENSMUSG00000031425.16-ENSMUSE00000209383.2	protein_coding	-0.587338	-0.644683	2mo	2.49134e-25	1.29849e-22	76.543	DE gene	PF01275	Myelin proteolipid protein (PLP or lipophilin)										MOL_2
Tmeff2	ENSMUSG00000026109.15-ENSMUSE00000507720.3	protein_coding	-0.90826	-0.298239	2mo	3.41049e-25	1.7631e-22	33.5577	Non-DE gene	NA	NA										MOL_2
Zbtb16	ENSMUSG00000066687.6-ENSMUSE00000545148.6	protein_coding	1.35268	-1.41083	25mo	1.17189e-24	5.91401e-22	18.8667	DE gene	NA	NA										MOL_2
Ugt8a	ENSMUSG00000032854.13-ENSMUSE00000314466.4	protein_coding	-1.14659	-0.579625	2mo	1.44873e-24	7.22507e-22	21.9013	Non-DE gene	PF00201	UDP-glucoronosyl and UDP-glucosyl transferase										MOL_2
Neat1	ENSMUSG00000092274.4-ENSMUSE00000942741.2	lncRNA	0.991283	0.919179	25mo	1.55526e-24	7.74118e-22	26.4624	DE gene	NA	NA										MOL_2
Cldn11	ENSMUSG00000037625.8-ENSMUSE00000273293.6	protein_coding	-0.717892	-0.741447	2mo	3.93576e-24	1.9288e-21	47.7296	DE gene	PF00822	PMP-22/EMP/MP20/Claudin family										MOL_2
Sc5d	ENSMUSG00000032018.15-ENSMUSE00000476621.8	protein_coding	-0.805996	-0.763657	2mo	7.18037e-24	3.46546e-21	40.1122	DE gene	PF04116	Fatty acid hydroxylase										MOL_2
Scd1	ENSMUSG00000037071.4-ENSMUSE00000348493.4	protein_coding	-0.885585	-0.796511	2mo	9.64208e-24	4.62721e-21	36.7598	DE gene	PF00487	Fatty acid desaturase										MOL_2
Nudt4	ENSMUSG00000020029.7-ENSMUSE00000357644.7	protein_coding	-0.953644	-0.858027	2mo	3.73623e-23	1.75331e-20	25.4624	DE gene	PF00293	NUDIX domain										MOL_2
Enc1	ENSMUSG00000041773.9-ENSMUSE00000296933.4	protein_coding	-1.34129	-1.44629	2mo	8.92385e-23	4.13433e-20	15.3278	DE gene	PF07707;PF00651;PF24681	BTB And C-terminal Kelch;BTB/POZ domain;KLHDC2/KLHL20/DRC7 Kelch-repeats domain										MOL_2
Enc1	ENSMUSG00000041773.9-ENSMUSE00000296921.10	protein_coding	-1.61473	-1.44629	2mo	2.06011e-22	9.37352e-20	11.7778	DE gene	NA	NA										MOL_2
Srcin1	ENSMUSG00000038453.18-ENSMUSE00000585931.3	protein_coding	-0.753562	-0.262832	2mo	2.73083e-22	1.23371e-19	47.3743	Non-DE gene	NA	NA										MOL_2
Paqr8	ENSMUSG00000025931.16-ENSMUSE00001330902.2	protein_coding	-0.756804	-0.586666	2mo	6.33662e-22	2.81273e-19	40.8008	DE gene	PF03006	Haemolysin-III related										MOL_2
Nectin1	ENSMUSG00000032012.10-ENSMUSE00000406964.8	protein_coding	-0.990144	-0.516868	2mo	2.71765e-21	1.17355e-18	22.9581	Non-DE gene	NA	NA										MOL_2
Hhip	ENSMUSG00000064325.5-ENSMUSE00000469974.4	protein_coding	-1.26728	-1.15062	2mo	2.83766e-21	1.22123e-18	17.2676	DE gene	PF07974	EGF-like domain										MOL_2
Mal	ENSMUSG00000027375.15-ENSMUSE00000168888.2	protein_coding	-0.853516	-0.802576	2mo	3.93501e-20	1.61689e-17	30.0493	DE gene	PF01284	Membrane-associating domain										MOL_2
Hmgcs1	ENSMUSG00000093930.3-ENSMUSE00001063943.2	protein_coding	-1.45801	-1.36266	2mo	6.95801e-20	2.80022e-17	12.7263	DE gene	PF08540	Hydroxymethylglutaryl-coenzyme A synthase C terminal										MOL_2
Apod	ENSMUSG00000022548.15-ENSMUSE00000838738.2	protein_coding	0.880344	0.729377	25mo	2.09717e-19	8.21889e-17	28.4574	DE gene	PF08212	Lipocalin-like domain										MOL_2
Tmeff1	ENSMUSG00000028347.15-ENSMUSE00000387650.7	protein_coding	-0.834531	-0.352097	2mo	2.28566e-18	8.401e-16	26.2789	Non-DE gene	NA	NA										MOL_2
Apod	ENSMUSG00000022548.15-ENSMUSE00000738302.2	protein_coding	0.875876	0.729377	25mo	5.43329e-18	1.9382e-15	24.048	DE gene	NA	NA										MOL_2
Msmo1	ENSMUSG00000031604.11-ENSMUSE00000211095.5	protein_coding	-1.3038	-1.00992	2mo	6.44778e-18	2.28408e-15	14.0778	DE gene	PF04116	Fatty acid hydroxylase										MOL_2
Polr3e	ENSMUSG00000030880.15-ENSMUSE00000401525.9	protein_coding	-0.881579	-0.484412	2mo	7.39359e-18	2.59742e-15	23.3901	Non-DE gene	PF19725	DNA-directed RNA polymerase III subunit RPC5 C-terminal										MOL_2
Chn2	ENSMUSG00000004633.18-ENSMUSE00000764433.2	protein_coding	-1.04324	-0.627434	2mo	1.07727e-17	3.73297e-15	17.8475	DE gene	PF00620	RhoGAP domain										MOL_2
Fscn1	ENSMUSG00000029581.15-ENSMUSE00000235731.10	protein_coding	-0.632647	-0.560269	2mo	1.6693e-17	5.6762e-15	31.639	Non-DE gene	PF06268	Fascin domain										MOL_2
Secisbp2l	ENSMUSG00000035093.17-ENSMUSE00000324897.4	protein_coding	-0.935626	-0.616249	2mo	4.02933e-17	1.34142e-14	18.743	DE gene	NA	NA										MOL_2
Slco3a1	ENSMUSG00000025790.15-ENSMUSE00000634176.3	protein_coding	-0.982883	-0.227743	2mo	4.20362e-17	1.39761e-14	18.2266	Non-DE gene	NA	NA										MOL_2
Tmem132b	ENSMUSG00000070498.4-ENSMUSE00000983323.2	protein_coding	0.637542	0.85477	25mo	5.21826e-17	1.71923e-14	39.7379	DE gene	PF23487;PF15706	TMEM132 sixth domain;TMEM132 C-terminal										MOL_2
Fscn1	ENSMUSG00000029581.15-ENSMUSE00001348121.2	protein_coding	-0.627352	-0.560269	2mo	5.36008e-17	1.76367e-14	31.3089	Non-DE gene	PF06268	Fascin domain										MOL_2
Plp1	ENSMUSG00000031425.16-ENSMUSE00000745158.2	protein_coding	-0.705215	-0.644683	2mo	1.08269e-16	3.50353e-14	32.0473	DE gene	NA	NA										MOL_2
Appbp2	ENSMUSG00000018481.10-ENSMUSE00000586620.6	protein_coding	-0.630634	-0.399368	2mo	1.17057e-16	3.7783e-14	43.2986	Non-DE gene	PF13374	Tetratricopeptide repeat										MOL_2
Gm28322	ENSMUSG00000100671.2-ENSMUSE00001323546.2	lncRNA	0.929779	0.910938	25mo	1.58113e-16	5.06493e-14	20.9267	DE gene	NA	NA										MOL_2
Marcksl1	ENSMUSG00000047945.7-ENSMUSE00000381544.8	protein_coding	-0.879448	-0.947072	2mo	1.93548e-16	6.16123e-14	23.0197	DE gene	PF02063	MARCKS family										MOL_2
B230206H07Rik	ENSMUSG00000086844.2-ENSMUSE00000839785.2	lncRNA	0.949435	0.866862	25mo	2.90109e-16	9.15486e-14	16.4719	DE gene	NA	NA										MOL_2
Cldn11	ENSMUSG00000037625.8-ENSMUSE00000273287.5	protein_coding	-0.82554	-0.741447	2mo	3.09691e-16	9.74861e-14	26.0571	DE gene	PF00822	PMP-22/EMP/MP20/Claudin family										MOL_2
Desi1	ENSMUSG00000022472.17-ENSMUSE00001294539.2	protein_coding	-0.944477	-0.530712	2mo	3.29178e-16	1.02983e-13	22.8224	Non-DE gene	PF05903	PPPDE putative peptidase domain										MOL_2
Desi1	ENSMUSG00000022472.17-ENSMUSE00001219075.2	protein_coding	-0.944477	-0.530712	2mo	3.29178e-16	1.02983e-13	22.8224	Non-DE gene	PF05903	PPPDE putative peptidase domain										MOL_2
B230206H07Rik	ENSMUSG00000086844.2-ENSMUSE00000750827.2	lncRNA	0.989799	0.866862	25mo	3.61527e-16	1.12275e-13	16.156	DE gene	NA	NA										MOL_2
Sqle	ENSMUSG00000022351.15-ENSMUSE00000649082.3	protein_coding	-1.09948	-1.00477	2mo	4.84315e-16	1.48772e-13	13.7755	DE gene	PF08491	Squalene epoxidase										MOL_2
Dock10	ENSMUSG00000038608.16-ENSMUSE00001333490.2	protein_coding	-1.20866	-0.251261	2mo	5.93871e-16	1.81331e-13	13.0672	Non-DE gene	NA	NA										MOL_2
Lbh	ENSMUSG00000024063.14-ENSMUSE00000846158.3	protein_coding	0.880134	0.955502	25mo	6.6745e-16	2.02823e-13	24.1832	DE gene	PF15317	Cardiac transcription factor regulator, Developmental protein										MOL_2
Calr	ENSMUSG00000003814.9-ENSMUSE00000407443.8	protein_coding	-0.721209	-0.490391	2mo	8.4894e-16	2.56747e-13	30.4103	Non-DE gene	NA	NA										MOL_2
Gsn	ENSMUSG00000026879.15-ENSMUSE00000163822.2	protein_coding	-0.845582	-0.579134	2mo	1.18907e-15	3.5497e-13	21.0292	Non-DE gene	PF00626	Gelsolin repeat										MOL_2
Fasn	ENSMUSG00000025153.10-ENSMUSE00000414956.6	protein_coding	-0.702848	-0.557148	2mo	1.38776e-15	4.12349e-13	24.5776	Non-DE gene	PF00975	Thioesterase domain										MOL_2
Plp1	ENSMUSG00000031425.16-ENSMUSE00000261501.4	protein_coding	-0.757321	-0.644683	2mo	1.62768e-15	4.79716e-13	24.7612	DE gene	NA	NA										MOL_2
Rtkn	ENSMUSG00000034930.17-ENSMUSE00000717693.2	protein_coding	-0.791444	-0.463779	2mo	2.08684e-15	6.0939e-13	21.7775	Non-DE gene	NA	NA										MOL_2
Plekhf1	ENSMUSG00000074170.6-ENSMUSE00000635235.6	protein_coding	-1.0212	-0.719071	2mo	2.14202e-15	6.2407e-13	16.3425	DE gene	PF01363;PF00169	FYVE zinc finger;PH domain										MOL_2
Apod	ENSMUSG00000022548.15-ENSMUSE00001286350.2	protein_coding	1.01355	0.729377	25mo	1.06327e-14	2.93634e-12	18.1632	DE gene	PF08212	Lipocalin-like domain										MOL_2
Apod	ENSMUSG00000022548.15-ENSMUSE00001259044.2	protein_coding	1.01355	0.729377	25mo	1.06327e-14	2.93634e-12	18.1632	DE gene	PF08212	Lipocalin-like domain										MOL_2
Plp1	ENSMUSG00000031425.16-ENSMUSE00000834794.2	protein_coding	-0.84045	-0.644683	2mo	3.18567e-14	8.53805e-12	19.7815	DE gene	PF01275	Myelin proteolipid protein (PLP or lipophilin)										MOL_2
Pcdh9	ENSMUSG00000055421.9-ENSMUSE00001343642.2	protein_coding	-0.814533	-0.334835	2mo	3.52661e-14	9.39246e-12	22.1375	Non-DE gene	NA	NA										MOL_2
Pcdh9	ENSMUSG00000055421.9-ENSMUSE00001343086.2	protein_coding	-0.82599	-0.334835	2mo	5.52739e-14	1.44637e-11	21.9577	Non-DE gene	NA	NA										MOL_2
Slc38a2	ENSMUSG00000022462.8-ENSMUSE00001438594.2	protein_coding	-0.782186	-0.917764	2mo	6.02035e-14	1.56891e-11	26.6682	DE gene	PF01490	Transmembrane amino acid transporter protein										MOL_2
Gsn	ENSMUSG00000026879.15-ENSMUSE00000163825.2	protein_coding	-0.985404	-0.579134	2mo	7.09169e-14	1.83681e-11	15.3548	Non-DE gene	PF00626	Gelsolin repeat										MOL_2
Pon2	ENSMUSG00000032667.18-ENSMUSE00000395010.9	protein_coding	-0.955511	-0.606575	2mo	1.99214e-13	5.06693e-11	16.0681	DE gene	NA	NA										MOL_2
Serinc5	ENSMUSG00000021703.10-ENSMUSE00000640760.5	protein_coding	-0.647997	-0.398875	2mo	2.33216e-13	5.88468e-11	29.6468	Non-DE gene	PF03348	Serine incorporator (Serinc)										MOL_2
Mrfap1	ENSMUSG00000055302.6-ENSMUSE00000453343.4	protein_coding	-0.663859	-0.629885	2mo	2.39388e-13	6.03444e-11	28.2072	DE gene	NA	NA										MOL_2
Acss2	ENSMUSG00000027605.19-ENSMUSE00000772243.2	protein_coding	-1.10603	-0.512224	2mo	2.98853e-13	7.47415e-11	12.3242	Non-DE gene	PF13193	AMP-binding enzyme C-terminal domain										MOL_2
Mlec	ENSMUSG00000048578.12-ENSMUSE00000690534.2	protein_coding	-0.796078	-0.972108	2mo	3.69368e-13	9.19249e-11	18.9893	DE gene	NA	NA										MOL_2
Hspa4l	ENSMUSG00000025757.14-ENSMUSE00001365570.2	protein_coding	-1.18937	-0.919939	2mo	4.01057e-13	9.96166e-11	11.3955	DE gene	NA	NA										MOL_2
Tmeff2	ENSMUSG00000026109.15-ENSMUSE00000699795.2	protein_coding	1.20763	-0.298239	25mo	4.31072e-13	1.06655e-10	11.1433	Non-DE gene	NA	NA										MOL_2
Hsp90ab1	ENSMUSG00000023944.15-ENSMUSE00000909810.2	protein_coding	-0.788749	-0.635621	2mo	5.78283e-13	1.4211e-10	20.7121	DE gene	PF00183	Hsp90 protein										MOL_2
Nt5c3	ENSMUSG00000029780.15-ENSMUSE00000654481.3	protein_coding	-0.889711	-0.774798	2mo	8.20808e-13	1.99398e-10	14.5447	DE gene	PF05822	Pyrimidine 5'-nucleotidase (UMPH-1)										MOL_2
Gsn	ENSMUSG00000026879.15-ENSMUSE00000163828.2	protein_coding	-0.753625	-0.579134	2mo	2.18322e-12	5.12263e-10	18.1133	Non-DE gene	PF00626	Gelsolin repeat										MOL_2
Sorl1	ENSMUSG00000049313.9-ENSMUSE00000637669.4	protein_coding	-0.609778	-0.762516	2mo	2.18786e-12	5.12879e-10	30.2003	DE gene	NA	NA										MOL_2
Bhlhe41	ENSMUSG00000030256.12-ENSMUSE00000279793.5	protein_coding	0.646986	0.615907	25mo	2.44769e-12	5.7168e-10	29.1589	DE gene	PF07527	Hairy Orange										MOL_2
Gm37534	ENSMUSG00000103427.2-ENSMUSE00001336677.2	TEC	0.824915	0.763392	25mo	2.59852e-12	6.04135e-10	16.246	DE gene	NA	NA										MOL_2
Paqr8	ENSMUSG00000025931.16-ENSMUSE00000453394.9	protein_coding	-0.618433	-0.586666	2mo	6.05711e-12	1.36942e-09	29.9088	DE gene	PF03006	Haemolysin-III related										MOL_2
Hsp90ab1	ENSMUSG00000023944.15-ENSMUSE00000136553.4	protein_coding	-0.673171	-0.635621	2mo	8.29851e-12	1.86128e-09	24.4018	DE gene	PF00183	Hsp90 protein										MOL_2
A330049N07Rik	ENSMUSG00000111994.2-ENSMUSE00001409289.2	lncRNA	0.858097	0.707576	25mo	1.03299e-11	2.28666e-09	15.2411	DE gene	NA	NA										MOL_2
Lpar6	ENSMUSG00000033446.8-ENSMUSE00000258111.8	protein_coding	-1.03833	-1.34152	2mo	1.06362e-11	2.3463e-09	11.1496	Non-DE gene	PF00001	7 transmembrane receptor (rhodopsin family)										MOL_2
Ptpdc1	ENSMUSG00000038042.12-ENSMUSE00001082124.3	protein_coding	-0.784191	-0.551129	2mo	1.36355e-11	2.98977e-09	19.0202	Non-DE gene	NA	NA										MOL_2
Chst2	ENSMUSG00000033350.8-ENSMUSE00000342992.9	protein_coding	-0.69318	-0.72305	2mo	1.83092e-11	3.98364e-09	20.8216	DE gene	PF00685	Sulfotransferase domain										MOL_2
Vat1	ENSMUSG00000034993.8-ENSMUSE00000355051.8	protein_coding	0.742894	0.672183	25mo	2.89882e-11	6.19063e-09	18.8337	DE gene	PF13602	Zinc-binding dehydrogenase										MOL_2
Tspan3	ENSMUSG00000032324.12-ENSMUSE00000414585.9	protein_coding	-0.678146	-0.49686	2mo	3.13326e-11	6.66332e-09	18.7436	Non-DE gene	PF00335	Tetraspanin family										MOL_2
Rpn1	ENSMUSG00000030062.8-ENSMUSE00000614426.4	protein_coding	-0.732879	-0.44029	2mo	3.27981e-11	6.95752e-09	15.8556	Non-DE gene	NA	NA										MOL_2
1700047M11Rik	ENSMUSG00000100147.3-ENSMUSE00001336012.2	lncRNA	0.894114	0.452587	25mo	4.44509e-11	9.34372e-09	12.5082	Non-DE gene	NA	NA										MOL_2
Hspa5	ENSMUSG00000026864.14-ENSMUSE00000645755.3	protein_coding	-0.629395	-0.688524	2mo	4.51699e-11	9.4792e-09	22.5477	DE gene	PF00012	Hsp70 protein										MOL_2
Far1	ENSMUSG00000030759.17-ENSMUSE00000767728.2	protein_coding	-0.590161	-0.414736	2mo	4.88659e-11	1.02211e-08	27.6137	Non-DE gene	NA	NA										MOL_2
Cdh19	ENSMUSG00000047216.9-ENSMUSE00000692776.3	protein_coding	-0.74797	-0.791842	2mo	5.60274e-11	1.16615e-08	17.4925	DE gene	PF01049	Cadherin, Y-type LIR-motif										MOL_2
Olig2	ENSMUSG00000039830.10-ENSMUSE00000357734.9	protein_coding	-0.723768	-0.673655	2mo	6.1914e-11	1.28447e-08	23.1111	DE gene	PF00010	Helix-loop-helix DNA-binding domain										MOL_2
Cryab	ENSMUSG00000032060.11-ENSMUSE00001395344.2	protein_coding	-0.597626	-0.532702	2mo	7.4676e-11	1.53297e-08	27.3319	Non-DE gene	PF00011	Hsp20/alpha crystallin family										MOL_2
Cryab	ENSMUSG00000032060.11-ENSMUSE00001397663.2	protein_coding	-0.597626	-0.532702	2mo	7.4676e-11	1.53297e-08	27.3319	Non-DE gene	PF00011	Hsp20/alpha crystallin family										MOL_2
Hspa5	ENSMUSG00000026864.14-ENSMUSE00001336992.2	protein_coding	-0.615226	-0.688524	2mo	8.2483e-11	1.68508e-08	22.5477	DE gene	PF00012	Hsp70 protein										MOL_2
Plp1	ENSMUSG00000031425.16-ENSMUSE00000209384.2	protein_coding	-0.726933	-0.644683	2mo	1.01055e-10	2.04927e-08	18.6417	DE gene	PF01275	Myelin proteolipid protein (PLP or lipophilin)										MOL_2
Abhd5	ENSMUSG00000032540.17-ENSMUSE00000829547.2	protein_coding	-0.802658	-0.366097	2mo	1.0324e-10	2.09066e-08	14.9583	Non-DE gene	PF00561	alpha/beta hydrolase fold										MOL_2
Gm28320	ENSMUSG00000099924.2-ENSMUSE00001322789.2	lncRNA	-0.627525	-0.63833	2mo	1.20147e-10	2.42723e-08	23.8054	DE gene	NA	NA										MOL_2
Dusp11	ENSMUSG00000030002.16-ENSMUSE00000385476.10	protein_coding	-0.751386	-0.509354	2mo	1.51485e-10	3.02668e-08	19.2375	Non-DE gene	NA	NA										MOL_2
Emilin2	ENSMUSG00000024053.12-ENSMUSE00000235458.3	protein_coding	-0.679234	-0.577608	2mo	2.02244e-10	3.9876e-08	25.1907	Non-DE gene	NA	NA										MOL_2
Abca2	ENSMUSG00000026944.19-ENSMUSE00000240647.2	protein_coding	-0.880115	-0.40864	2mo	3.07735e-10	5.94315e-08	14.9202	Non-DE gene	PF00005	ABC transporter										MOL_2
Mxd4	ENSMUSG00000037235.14-ENSMUSE00000468609.6	protein_coding	-0.598242	-0.472255	2mo	3.5498e-10	6.81932e-08	24.2914	Non-DE gene	NA	NA										MOL_2
Sec11c	ENSMUSG00000024516.14-ENSMUSE00001459855.2	protein_coding	0.813363	0.159625	25mo	3.8769e-10	7.43646e-08	12.9178	Non-DE gene	PF00717	Peptidase S24-like										MOL_2
Sez6l2	ENSMUSG00000030683.12-ENSMUSE00000748557.2	protein_coding	-0.775896	-0.461844	2mo	5.39455e-10	1.01711e-07	19.2164	Non-DE gene	NA	NA										MOL_2
Slc1a3	ENSMUSG00000005360.15-ENSMUSE00000493498.7	protein_coding	-0.954707	-0.306785	2mo	5.43589e-10	1.0241e-07	12.8945	Non-DE gene	PF00375	Sodium:dicarboxylate symporter family										MOL_2
Ubl3	ENSMUSG00000001687.16-ENSMUSE00000647629.6	protein_coding	-0.701629	-0.490671	2mo	6.18246e-10	1.15454e-07	23.3153	Non-DE gene	PF13881	Ubiquitin-2 like Rad60 SUMO-like										MOL_2
Slc25a1	ENSMUSG00000003528.16-ENSMUSE00000760268.3	protein_coding	-0.93639	-0.874434	2mo	7.14987e-10	1.3274e-07	10.3544	DE gene	PF00153	Mitochondrial carrier protein										MOL_2
Abca1	ENSMUSG00000015243.5-ENSMUSE00000374388.5	protein_coding	0.83672	0.744423	25mo	9.37625e-10	1.72313e-07	14.934	DE gene	NA	NA										MOL_2
Fsd1l	ENSMUSG00000054752.17-ENSMUSE00000827619.2	protein_coding	-0.65321	-0.43403	2mo	9.77888e-10	1.79324e-07	18.8784	Non-DE gene	PF00622	SPRY domain										MOL_2
Elovl6	ENSMUSG00000041220.11-ENSMUSE00000485742.3	protein_coding	-0.789044	-0.19459	2mo	1.23524e-09	2.23933e-07	17.536	Non-DE gene	PF01151	GNS1/SUR4 family										MOL_2
Gm47664	ENSMUSG00000113183.2-ENSMUSE00001414703.2	lncRNA	0.813742	0.883628	25mo	1.24042e-09	2.24711e-07	12.7178	DE gene	NA	NA										MOL_2
Tprn	ENSMUSG00000048707.10-ENSMUSE00000766616.2	protein_coding	-0.611039	-0.493488	2mo	1.44626e-09	2.59964e-07	19.9278	Non-DE gene	NA	NA										MOL_2
Septin7	ENSMUSG00000001833.18-ENSMUSE00001404189.2	protein_coding	-0.747777	-0.489416	2mo	1.4506e-09	2.60561e-07	21.5082	Non-DE gene	NA	NA										MOL_2
Cbx6	ENSMUSG00000089715.13-ENSMUSE00000681007.2	protein_coding	-0.704091	-0.644703	2mo	1.50143e-09	2.695e-07	14.9972	DE gene	PF17218;PF00385	CBX family C-terminal motif;Chromo (CHRromatin Organisation MOdifier) domain										MOL_2
Gm48585	ENSMUSG00000113250.2-ENSMUSE00001418466.2	TEC	0.766238	0.726496	25mo	1.65889e-09	2.95678e-07	13.3442	DE gene	NA	NA										MOL_2
Dock5	ENSMUSG00000044447.6-ENSMUSE00000647768.4	protein_coding	-0.649058	-0.272485	2mo	1.68263e-09	2.99699e-07	18.0565	Non-DE gene	NA	NA										MOL_2
Slc22a23	ENSMUSG00000038267.16-ENSMUSE00000394165.5	protein_coding	-0.677477	-0.0383866	2mo	1.80053e-09	3.19356e-07	16.7724	Non-DE gene	PF00083	Sugar (and other) transporter										MOL_2
Mal	ENSMUSG00000027375.15-ENSMUSE00000168887.2	protein_coding	-0.822724	-0.802576	2mo	2.00506e-09	3.53662e-07	13.1953	DE gene	PF01284	Membrane-associating domain										MOL_2
Ptn	ENSMUSG00000029838.12-ENSMUSE00001363752.2	protein_coding	-0.699447	-0.615605	2mo	2.94003e-09	5.09738e-07	18.5625	DE gene	PF01091	PTN/MK heparin-binding protein family, C-terminal domain										MOL_2
Apod	ENSMUSG00000022548.15-ENSMUSE00001213702.2	protein_coding	0.702858	0.729377	25mo	2.98286e-09	5.16459e-07	15.6021	DE gene	PF08212	Lipocalin-like domain										MOL_2
Apod	ENSMUSG00000022548.15-ENSMUSE00001298377.2	protein_coding	0.702858	0.729377	25mo	2.98286e-09	5.16459e-07	15.6021	DE gene	PF08212	Lipocalin-like domain										MOL_2
Errfi1	ENSMUSG00000028967.11-ENSMUSE00000183939.2	protein_coding	-0.848565	-0.68334	2mo	3.31073e-09	5.7051e-07	12.5525	DE gene	PF11555	EGFR receptor inhibitor Mig-6										MOL_2
Errfi1	ENSMUSG00000028967.11-ENSMUSE00000667066.2	protein_coding	-0.815685	-0.68334	2mo	5.2129e-09	8.73439e-07	12.762	DE gene	PF11555	EGFR receptor inhibitor Mig-6										MOL_2
Dact3	ENSMUSG00000078794.5-ENSMUSE00000676946.3	protein_coding	-0.791828	-0.461401	2mo	8.91419e-09	1.44413e-06	12.3029	Non-DE gene	PF15268	Dapper										MOL_2
Zhx3	ENSMUSG00000035877.18-ENSMUSE00000661298.2	protein_coding	-0.794078	-0.30964	2mo	1.02163e-08	1.63735e-06	13.5206	Non-DE gene	PF18387;PF11569;PF00046	Zinc-fingers and homeoboxes C2H2 finger domain;Homeodomain leucine-zipper encoding, Homez;Homeodomain										MOL_2
Kmt5a	ENSMUSG00000049327.18-ENSMUSE00000351091.5	protein_coding	-0.646746	-0.558185	2mo	1.10188e-08	1.75711e-06	15.8755	Non-DE gene	PF00856	SET domain										MOL_2
Fscn1	ENSMUSG00000029581.15-ENSMUSE00000456146.7	protein_coding	-0.641932	-0.560269	2mo	1.15084e-08	1.82716e-06	18.8237	Non-DE gene	PF06268	Fascin domain										MOL_2
Fasn	ENSMUSG00000025153.10-ENSMUSE00001375215.2	protein_coding	-0.64588	-0.557148	2mo	1.23375e-08	1.95027e-06	16.6284	Non-DE gene	PF00975	Thioesterase domain										MOL_2
Gm36944	ENSMUSG00000102160.2-ENSMUSE00001344571.2	TEC	-0.672437	-0.749475	2mo	1.82269e-08	2.82506e-06	21.8198	DE gene	NA	NA										MOL_2
Onecut2	ENSMUSG00000045991.20-ENSMUSE00000951547.5	protein_coding	0.630791	0.74803	25mo	2.62964e-08	4.00501e-06	21.8752	DE gene	PF00046	Homeodomain										MOL_2
Dock10	ENSMUSG00000038608.16-ENSMUSE00000980648.2	protein_coding	-0.636807	-0.251261	2mo	2.80854e-08	4.25456e-06	16.5892	Non-DE gene	NA	NA										MOL_2
Dennd5a	ENSMUSG00000035901.15-ENSMUSE00001305670.2	protein_coding	-0.694031	-0.240287	2mo	3.34179e-08	4.98224e-06	13.5909	Non-DE gene	PF02759	RUN domain										MOL_2
Dennd5a	ENSMUSG00000035901.15-ENSMUSE00001228182.2	protein_coding	-0.694031	-0.240287	2mo	3.34179e-08	4.98224e-06	13.5909	Non-DE gene	PF02759	RUN domain										MOL_2
Vbp1	ENSMUSG00000031197.12-ENSMUSE00000207188.5	protein_coding	-0.738721	-0.609664	2mo	4.21912e-08	6.20299e-06	14.4362	DE gene	PF02996	Prefoldin subunit										MOL_2
Secisbp2l	ENSMUSG00000035093.17-ENSMUSE00000559965.2	protein_coding	-0.87864	-0.616249	2mo	4.27892e-08	6.28727e-06	10.737	DE gene	NA	NA										MOL_2
Gsn	ENSMUSG00000026879.15-ENSMUSE00000163823.2	protein_coding	-0.817817	-0.579134	2mo	4.43797e-08	6.50219e-06	11.4935	Non-DE gene	PF00626	Gelsolin repeat										MOL_2
Phlda3	ENSMUSG00000041801.6-ENSMUSE00000402057.6	protein_coding	-0.718938	-0.75408	2mo	5.94597e-08	8.54908e-06	12.1226	DE gene	NA	NA										MOL_2
Sez6l2	ENSMUSG00000030683.12-ENSMUSE00000201943.2	protein_coding	-0.744934	-0.461844	2mo	6.39401e-08	9.13133e-06	12.0377	Non-DE gene	PF00084	Sushi repeat (SCR repeat)										MOL_2
Sgk3	ENSMUSG00000025915.15-ENSMUSE00001323384.2	protein_coding	-0.853907	-1.07351	2mo	7.47415e-08	1.05847e-05	10.8029	DE gene	PF00069;PF00433	Protein kinase domain;Protein kinase C terminal domain										MOL_2
Ncbp2	ENSMUSG00000022774.14-ENSMUSE00000420959.7	protein_coding	-0.874819	-0.643169	2mo	1.04437e-07	1.45075e-05	10.1737	DE gene	NA	NA										MOL_2
Gm32122	ENSMUSG00000110633.2-ENSMUSE00001390865.2	lncRNA	0.744831	0.942589	25mo	1.08526e-07	1.50099e-05	11.627	DE gene	NA	NA										MOL_2
Erbb3	ENSMUSG00000018166.9-ENSMUSE00000639409.4	protein_coding	-0.619819	-0.392104	2mo	1.22322e-07	1.68356e-05	21.7565	Non-DE gene	NA	NA										MOL_2
Prr18	ENSMUSG00000055945.9-ENSMUSE00001218684.3	protein_coding	-0.671194	-0.657702	2mo	1.41457e-07	1.92504e-05	15.9878	DE gene	PF15671	Proline-rich protein family 18										MOL_2
Prr18	ENSMUSG00000055945.9-ENSMUSE00001226883.2	protein_coding	-0.671194	-0.657702	2mo	1.41457e-07	1.92504e-05	15.9878	DE gene	PF15671	Proline-rich protein family 18										MOL_2
Srebf1	ENSMUSG00000020538.16-ENSMUSE00000413344.2	protein_coding	0.745019	0.762006	25mo	1.61627e-07	2.18086e-05	13.5959	DE gene	NA	NA										MOL_2
Secisbp2l	ENSMUSG00000035093.17-ENSMUSE00000324927.3	protein_coding	-0.660511	-0.616249	2mo	1.80004e-07	2.40838e-05	13.9957	DE gene	NA	NA										MOL_2
Secisbp2l	ENSMUSG00000035093.17-ENSMUSE00000559967.2	protein_coding	-0.707637	-0.616249	2mo	1.85185e-07	2.46862e-05	13.7535	DE gene	NA	NA										MOL_2
Garem2	ENSMUSG00000044576.7-ENSMUSE00000484301.4	protein_coding	-0.751951	-0.87605	2mo	2.41074e-07	3.15413e-05	11.7936	DE gene	NA	NA										MOL_2
Mid1ip1	ENSMUSG00000008035.13-ENSMUSE00000398021.5	protein_coding	-0.589391	-0.541224	2mo	2.64315e-07	3.4405e-05	16.3608	Non-DE gene	PF07084	Thyroid hormone-inducible hepatic protein Spot 14										MOL_2
Mid1ip1	ENSMUSG00000008035.13-ENSMUSE00000703226.2	protein_coding	-0.588891	-0.541224	2mo	2.83201e-07	3.67693e-05	16.3887	Non-DE gene	PF07084	Thyroid hormone-inducible hepatic protein Spot 14										MOL_2
Etnk1	ENSMUSG00000030275.7-ENSMUSE00001364893.2	protein_coding	0.592296	0.0951494	25mo	3.41791e-07	4.38835e-05	20.0185	Non-DE gene	PF01633	Choline/ethanolamine kinase										MOL_2
Mmgt1	ENSMUSG00000061273.4-ENSMUSE00000366591.3	protein_coding	-0.726236	-0.597427	2mo	3.52084e-07	4.51139e-05	12.7779	DE gene	NA	NA										MOL_2
Erlin2	ENSMUSG00000031483.9-ENSMUSE00000337953.10	protein_coding	0.627006	0.277371	25mo	4.6624e-07	5.83307e-05	15.9931	Non-DE gene	NA	NA										MOL_2
Tspan2	ENSMUSG00000027858.14-ENSMUSE00000715369.2	protein_coding	-0.716095	-0.601726	2mo	4.91473e-07	6.13368e-05	13.5998	DE gene	PF00335	Tetraspanin family										MOL_2
Pcdh9	ENSMUSG00000055421.9-ENSMUSE00001342063.2	protein_coding	-0.722905	-0.334835	2mo	4.93711e-07	6.15857e-05	13.8249	Non-DE gene	NA	NA										MOL_2
Fxr2	ENSMUSG00000018765.6-ENSMUSE00000394411.3	protein_coding	-0.675743	-0.436621	2mo	5.79582e-07	7.16996e-05	11.7797	Non-DE gene	NA	NA										MOL_2
Abca2	ENSMUSG00000026944.19-ENSMUSE00000164559.2	protein_coding	-0.592983	-0.40864	2mo	6.23494e-07	7.6833e-05	13.8757	Non-DE gene	PF00005	ABC transporter										MOL_2
Ptn	ENSMUSG00000029838.12-ENSMUSE00000985599.2	protein_coding	-0.773783	-0.615605	2mo	6.37201e-07	7.83323e-05	12.2582	DE gene	PF05196;PF01091	PTN/MK heparin-binding protein family, N-terminal domain;PTN/MK heparin-binding protein family, C-terminal domain										MOL_2
Sez6l2	ENSMUSG00000030683.12-ENSMUSE00000292201.2	protein_coding	-0.633776	-0.461844	2mo	8.55184e-07	0.000103038	15.1721	Non-DE gene	NA	NA										MOL_2
Dip2a	ENSMUSG00000020231.16-ENSMUSE00000854425.2	protein_coding	0.710267	0.322695	25mo	9.88734e-07	0.000117624	10.0048	Non-DE gene	PF00501	AMP-binding enzyme										MOL_2
Hccs	ENSMUSG00000031352.11-ENSMUSE00000690511.2	protein_coding	-0.808812	-0.588699	2mo	1.04278e-06	0.000122847	10.7342	DE gene	PF01265	Cytochrome c/c1 heme lyase										MOL_2
Faah	ENSMUSG00000034171.14-ENSMUSE00000777202.2	protein_coding	0.724169	0.585519	25mo	1.2922e-06	0.000150007	10.4813	DE gene	PF01425	Amidase										MOL_2
Gtf2a1	ENSMUSG00000020962.15-ENSMUSE00000438023.6	protein_coding	0.67725	0.60521	25mo	1.39933e-06	0.000161486	12.0604	DE gene	PF03153	Transcription factor IIA, alpha/beta subunit										MOL_2
Gab1	ENSMUSG00000031714.10-ENSMUSE00000284348.4	protein_coding	-0.695707	0.256266	2mo	1.64603e-06	0.000187993	11.8115	Non-DE gene	NA	NA										MOL_2
Zeb2	ENSMUSG00000026872.19-ENSMUSE00000723685.3	protein_coding	0.840108	0.255937	25mo	1.65264e-06	0.000188664	10.1458	Non-DE gene	NA	NA										MOL_2
Smad1	ENSMUSG00000031681.17-ENSMUSE00000457128.8	protein_coding	-0.652247	-0.444614	2mo	1.683e-06	0.000191442	10.6162	Non-DE gene	PF03166	MH2 domain										MOL_2
Lipa	ENSMUSG00000024781.17-ENSMUSE00000361840.8	protein_coding	-0.585721	-0.363013	2mo	1.7471e-06	0.000197409	14.3281	Non-DE gene	PF00561	alpha/beta hydrolase fold										MOL_2
Apln	ENSMUSG00000037010.8-ENSMUSE00000409467.7	protein_coding	-0.696692	-0.644637	2mo	1.78165e-06	0.000200956	14.0377	DE gene	NA	NA										MOL_2
Abca2	ENSMUSG00000026944.19-ENSMUSE00000663007.2	protein_coding	-0.665477	-0.40864	2mo	2.04093e-06	0.000226484	12.0248	Non-DE gene	NA	NA										MOL_2
Polr3e	ENSMUSG00000030880.15-ENSMUSE00001377810.2	protein_coding	-0.733563	-0.484412	2mo	2.54736e-06	0.000275121	11.1358	Non-DE gene	PF19725	DNA-directed RNA polymerase III subunit RPC5 C-terminal										MOL_2
Nceh1	ENSMUSG00000027698.15-ENSMUSE00000346980.9	protein_coding	-0.661638	-0.151319	2mo	2.67162e-06	0.000287443	11.1116	Non-DE gene	PF07859	alpha/beta hydrolase fold										MOL_2
Secisbp2l	ENSMUSG00000035093.17-ENSMUSE00000559969.3	protein_coding	-0.691652	-0.616249	2mo	2.77213e-06	0.000297126	11.4369	DE gene	NA	NA										MOL_2
Arid5b	ENSMUSG00000019947.11-ENSMUSE00000575802.6	protein_coding	-0.842619	-1.1249	2mo	3.0614e-06	0.000324846	10.0781	DE gene	NA	NA										MOL_2
Epb41l3	ENSMUSG00000024044.20-ENSMUSE00001425358.2	protein_coding	0.731399	0.150999	25mo	3.27687e-06	0.000345117	10.0246	Non-DE gene	PF05902;PF04382	4.1 protein C-terminal domain (CTD);SAB domain										MOL_2
Canx	ENSMUSG00000020368.16-ENSMUSE00000103857.2	protein_coding	-0.668911	-0.311464	2mo	3.44006e-06	0.000360216	10.8512	Non-DE gene	PF00262	Calreticulin family										MOL_2
Zfp101	ENSMUSG00000055240.18-ENSMUSE00000932789.4	protein_coding	0.628109	0.479751	25mo	3.51595e-06	0.00036786	13.4587	Non-DE gene	PF00096	Zinc finger, C2H2 type										MOL_2
C2cd2	ENSMUSG00000045975.9-ENSMUSE00000476983.6	protein_coding	0.650285	0.0698161	25mo	3.72918e-06	0.000387935	10.5753	Non-DE gene	NA	NA										MOL_2
Slc49a4	ENSMUSG00000022848.9-ENSMUSE00000349486.8	protein_coding	-0.634515	-0.38091	2mo	4.47171e-06	0.000458243	11.5498	Non-DE gene	NA	NA										MOL_2
Pak5	ENSMUSG00000039913.13-ENSMUSE00000403605.3	protein_coding	-0.648753	-0.327444	2mo	4.52028e-06	0.000462104	10.0354	Non-DE gene	PF00069	Protein kinase domain										MOL_2
Chmp1b	ENSMUSG00000109901.3-ENSMUSE00001382908.3	protein_coding	-0.634361	-0.637427	2mo	4.77399e-06	0.000485699	11.3439	DE gene	PF03357	Snf7										MOL_2
Stmn1	ENSMUSG00000028832.12-ENSMUSE00000524596.2	protein_coding	-0.649668	-0.133811	2mo	6.46894e-06	0.000637238	10.6395	Non-DE gene	PF00836	Stathmin family										MOL_2
Hcn2	ENSMUSG00000020331.10-ENSMUSE00000346812.3	protein_coding	-0.672724	-0.392609	2mo	8.77395e-06	0.000836439	13.3325	Non-DE gene	NA	NA										MOL_2
Tubb4b	ENSMUSG00000036752.5-ENSMUSE00000366160.5	protein_coding	-0.638649	-0.648236	2mo	9.5144e-06	0.00089794	11.4748	DE gene	PF03953;PF00091	Tubulin C-terminal domain;Tubulin/FtsZ family, GTPase domain										MOL_2
Epdr1	ENSMUSG00000002808.8-ENSMUSE00000398142.8	protein_coding	0.667866	0.802246	25mo	1.10228e-05	0.00102546	10.8571	DE gene	PF00811	Ependymin										MOL_2
9330159F19Rik	ENSMUSG00000004360.10-ENSMUSE00000886752.2	protein_coding	-0.620432	-0.430299	2mo	1.1944e-05	0.0011043	11.4803	Non-DE gene	NA	NA										MOL_2
Vapa	ENSMUSG00000024091.10-ENSMUSE00001450525.2	protein_coding	-0.636817	-0.0263223	2mo	1.43069e-05	0.00129498	12.9463	Non-DE gene	NA	NA										MOL_2
Stox2	ENSMUSG00000038143.17-ENSMUSE00001284354.2	protein_coding	-0.600928	0.307002	2mo	1.6053e-05	0.0014342	12.2485	Non-DE gene	NA	NA										MOL_2
Stox2	ENSMUSG00000038143.17-ENSMUSE00001391019.2	protein_coding	-0.600928	0.307002	2mo	1.6053e-05	0.0014342	12.2485	Non-DE gene	NA	NA										MOL_2
Wnk1	ENSMUSG00000045962.17-ENSMUSE00001006548.2	protein_coding	-0.656749	-0.0594613	2mo	2.27505e-05	0.00195358	10.6678	Non-DE gene	NA	NA										MOL_2
Dtna	ENSMUSG00000024302.17-ENSMUSE00000704325.3	protein_coding	-0.616346	-0.39809	2mo	2.54458e-05	0.00216094	14.9929	Non-DE gene	NA	NA										MOL_2
Gsn	ENSMUSG00000026879.15-ENSMUSE00000163831.2	protein_coding	-0.604737	-0.579134	2mo	3.42606e-05	0.00280917	11.0804	Non-DE gene	PF00626	Gelsolin repeat										MOL_2
Sc5d	ENSMUSG00000032018.15-ENSMUSE00000908423.2	protein_coding	-0.661895	-0.763657	2mo	3.70249e-05	0.00300963	12.7761	DE gene	PF04116	Fatty acid hydroxylase										MOL_2
Zfp281	ENSMUSG00000041483.15-ENSMUSE00000375808.9	protein_coding	-0.662208	-0.65787	2mo	3.92748e-05	0.0031642	15.3897	DE gene	PF00096	Zinc finger, C2H2 type										MOL_2
Zfp281	ENSMUSG00000041483.15-ENSMUSE00000690255.2	protein_coding	-0.662208	-0.65787	2mo	3.92748e-05	0.0031642	15.3897	DE gene	PF00096	Zinc finger, C2H2 type										MOL_2
Zfyve16	ENSMUSG00000021706.15-ENSMUSE00000398114.4	protein_coding	-0.601738	-0.20875	2mo	4.32159e-05	0.00343601	10.0801	Non-DE gene	PF01363	FYVE zinc finger										MOL_2
Car2	ENSMUSG00000027562.13-ENSMUSE00001043505.2	protein_coding	-0.622367	-0.229741	2mo	4.8795e-05	0.00381401	10.0446	Non-DE gene	PF00194	Eukaryotic-type carbonic anhydrase										MOL_2
Hsp90ab1	ENSMUSG00000023944.15-ENSMUSE00000136557.4	protein_coding	-0.6333	-0.635621	2mo	6.54702e-05	0.00488904	14.1021	DE gene	PF00183	Hsp90 protein										MOL_2
Mon2	ENSMUSG00000034602.16-ENSMUSE00000387799.7	protein_coding	-0.63606	-0.119975	2mo	7.32414e-05	0.00538712	10.5855	Non-DE gene	PF16206	C-terminal region of Mon2 protein										MOL_2
Tlcd3a	ENSMUSG00000069808.14-ENSMUSE00000587720.4	protein_coding	-0.614289	-0.204516	2mo	7.77536e-05	0.00565038	10.0277	Non-DE gene	PF03798	TLC domain										MOL_2
Firre	ENSMUSG00000085396.8-ENSMUSE00001365252.2	lncRNA	-0.643301	-0.105089	2mo	8.61601e-05	0.00610771	10.6869	Non-DE gene	NA	NA										MOL_2
Bicd2	ENSMUSG00000037933.17-ENSMUSE00000682704.2	protein_coding	-0.589864	-0.367033	2mo	0.000106724	0.00730876	12.7785	Non-DE gene	NA	NA										MOL_2
Bicd2	ENSMUSG00000037933.17-ENSMUSE00001413914.2	protein_coding	-0.589864	-0.367033	2mo	0.000106724	0.00730876	12.7785	Non-DE gene	NA	NA										MOL_2

## Sheet: MOL5_6_DEE
gene_short_name	exon_id	gene_type	log2FoldChange_exon	log2FoldChange_gene	max_expr_group	pval	qval	CPM	derived_from	mapped_Pfam_ID	mapped_Pfam_description	MOL_subtype
Ptgds	ENSMUSG00000015090.14-ENSMUSE00000748656.2	protein_coding	-1.28856	-1.21959	2mo	0	1e-299	405.364	DE gene	NA	NA	MOL5/6
Mal	ENSMUSG00000027375.15-ENSMUSE00000356152.4	protein_coding	-0.587523	-0.546385	2mo	0	1e-299	1125.88	Non-DE gene	PF01284	Membrane-associating domain	MOL5/6
Neat1	ENSMUSG00000092274.4-ENSMUSE00000943789.2	lncRNA	1.20813	1.27317	25mo	0	1e-299	388.261	DE gene	NA	NA	MOL5/6
Neat1	ENSMUSG00000092274.4-ENSMUSE00000940043.2	lncRNA	1.31752	1.27317	25mo	0	1e-299	288.5	DE gene	NA	NA	MOL5/6
Cldn11	ENSMUSG00000037625.8-ENSMUSE00000494467.5	protein_coding	-0.596351	-0.544418	2mo	4.37325e-265	2.5868e-261	699.94	Non-DE gene	PF00822	PMP-22/EMP/MP20/Claudin family	MOL5/6
Ptgds	ENSMUSG00000015090.14-ENSMUSE00000698679.2	protein_coding	-1.19064	-1.21959	2mo	4.81397e-191	2.1481e-187	141.071	DE gene	NA	NA	MOL5/6
Ptgds	ENSMUSG00000015090.14-ENSMUSE00000698681.2	protein_coding	-1.19801	-1.21959	2mo	1.38196e-187	5.76227e-184	135.349	DE gene	NA	NA	MOL5/6
Sgk1	ENSMUSG00000019970.16-ENSMUSE00000730993.2	protein_coding	-1.43287	-1.37495	2mo	2.54705e-124	7.27904e-121	77.5339	DE gene	PF00433	Protein kinase C terminal domain	MOL5/6
Sgk1	ENSMUSG00000019970.16-ENSMUSE00000424847.4	protein_coding	-1.42551	-1.37495	2mo	6.24726e-119	1.6726e-115	74.9343	DE gene	PF00433	Protein kinase C terminal domain	MOL5/6
Sgk1	ENSMUSG00000019970.16-ENSMUSE00000709745.2	protein_coding	-1.41488	-1.37495	2mo	6.93155e-111	1.72845e-107	70.9286	DE gene	PF00433	Protein kinase C terminal domain	MOL5/6
Sgk1	ENSMUSG00000019970.16-ENSMUSE00000824713.2	protein_coding	-1.41199	-1.37495	2mo	1.06887e-109	2.61408e-106	70.6784	DE gene	PF00433	Protein kinase C terminal domain	MOL5/6
Slc38a2	ENSMUSG00000022462.8-ENSMUSE00000489132.7	protein_coding	-1.06169	-1.06302	2mo	1.37475e-103	3.04056e-100	105.15	DE gene	PF01490	Transmembrane amino acid transporter protein	MOL5/6
C4b	ENSMUSG00000073418.5-ENSMUSE00001306707.2	protein_coding	5.65489	5.94535	25mo	2.64305e-103	5.74574e-100	19.0126	DE gene	PF01759	UNC-6/NTR/C345C module	MOL5/6
C4b	ENSMUSG00000073418.5-ENSMUSE00001304445.2	protein_coding	5.65489	5.94535	25mo	2.64305e-103	5.74574e-100	19.0126	DE gene	PF01759	UNC-6/NTR/C345C module	MOL5/6
Gm49375	ENSMUSG00000114479.2-ENSMUSE00001425077.2	lncRNA	2.9045	2.95093	25mo	2.97324e-93	5.47996e-90	22.7364	DE gene	NA	NA	MOL5/6
Serpina3n	ENSMUSG00000021091.9-ENSMUSE00000407175.7	protein_coding	4.84654	4.61702	25mo	1.66612e-91	2.94286e-88	15.345	DE gene	PF00079	Serpin (serine protease inhibitor)	MOL5/6
Pdxk	ENSMUSG00000032788.16-ENSMUSE00000411399.10	protein_coding	-1.55566	-1.71029	2mo	3.09681e-73	4.45008e-70	39.7868	DE gene	NA	NA	MOL5/6
Hspa1b	ENSMUSG00000090877.4-ENSMUSE00000939533.2	protein_coding	-6.91111	-7.01588	2mo	3.2853e-68	4.39793e-65	10.003	DE gene	PF00012	Hsp70 protein	MOL5/6
C4b	ENSMUSG00000073418.5-ENSMUSE00001062352.2	protein_coding	5.38607	5.94535	25mo	3.45134e-66	4.38919e-63	10.3039	DE gene	PF07703	Alpha-2-macroglobulin bait region domain	MOL5/6
Pou3f1	ENSMUSG00000090125.4-ENSMUSE00000495270.9	protein_coding	1.649	1.63403	25mo	8.59582e-62	1.03128e-58	30.3469	DE gene	PF00157;PF00046	Pou domain - N-terminal to homeobox domain;Homeodomain	MOL5/6
Kcnq1ot1	ENSMUSG00000101609.3-ENSMUSE00001322997.3	lncRNA	0.764162	0.768813	25mo	6.55331e-60	7.61103e-57	105.238	DE gene	NA	NA	MOL5/6
Apoe	ENSMUSG00000002985.17-ENSMUSE00000931635.2	protein_coding	0.863056	0.90438	25mo	8.54894e-57	9.33217e-54	76.5654	DE gene	PF01442	Apolipoprotein A1/A4/E domain	MOL5/6
Apoe	ENSMUSG00000002985.17-ENSMUSE00000198339.10	protein_coding	0.859474	0.90438	25mo	5.29234e-54	5.60871e-51	74.0412	DE gene	PF01442	Apolipoprotein A1/A4/E domain	MOL5/6
Apod	ENSMUSG00000022548.15-ENSMUSE00000353801.10	protein_coding	0.608884	0.702157	25mo	6.52975e-53	6.72398e-50	109.309	DE gene	PF08212	Lipocalin-like domain	MOL5/6
Gsn	ENSMUSG00000026879.15-ENSMUSE00000796203.2	protein_coding	-1.03661	-0.812061	2mo	2.62739e-52	2.68381e-49	52.5332	DE gene	PF00626	Gelsolin repeat	MOL5/6
Ugt8a	ENSMUSG00000032854.13-ENSMUSE00000396068.10	protein_coding	-0.670956	-0.207947	2mo	2.17187e-51	2.14112e-48	103.113	Non-DE gene	PF00201	UDP-glucoronosyl and UDP-glucosyl transferase	MOL5/6
Ptgds	ENSMUSG00000015090.14-ENSMUSE00001225090.2	protein_coding	-1.23828	-1.21959	2mo	5.21781e-51	5.08481e-48	38.404	DE gene	PF00061	Lipocalin / cytosolic fatty-acid binding protein family	MOL5/6
Ptgds	ENSMUSG00000015090.14-ENSMUSE00001214867.2	protein_coding	-1.23828	-1.21959	2mo	5.21781e-51	5.08481e-48	38.404	DE gene	PF00061	Lipocalin / cytosolic fatty-acid binding protein family	MOL5/6
Neat1	ENSMUSG00000092274.4-ENSMUSE00000938797.2	lncRNA	1.66619	1.27317	25mo	7.47818e-51	7.20475e-48	23.769	DE gene	NA	NA	MOL5/6
Hsp90ab1	ENSMUSG00000023944.15-ENSMUSE00000657294.4	protein_coding	-0.864007	-0.697543	2mo	2.61102e-48	2.29002e-45	66.9498	DE gene	PF00183	Hsp90 protein	MOL5/6
Apod	ENSMUSG00000022548.15-ENSMUSE00000702109.2	protein_coding	0.590522	0.702157	25mo	3.89768e-47	3.32673e-44	134.855	DE gene	PF08212	Lipocalin-like domain	MOL5/6
Ugt8a	ENSMUSG00000032854.13-ENSMUSE00001346473.2	protein_coding	-0.677674	-0.207947	2mo	7.88226e-47	6.66056e-44	89.8254	Non-DE gene	PF00201	UDP-glucoronosyl and UDP-glucosyl transferase	MOL5/6
Gsn	ENSMUSG00000026879.15-ENSMUSE00001357859.2	protein_coding	-1.03061	-0.812061	2mo	1.10414e-45	9.2077e-43	47.2051	DE gene	PF00626	Gelsolin repeat	MOL5/6
Nudt4	ENSMUSG00000020029.7-ENSMUSE00000357644.7	protein_coding	-0.876082	-0.7902	2mo	6.21714e-44	4.98836e-41	60.2393	DE gene	PF00293	NUDIX domain	MOL5/6
ENSMUSG00000095041	ENSMUSG00000095041.8-ENSMUSE00001037709.2	protein_coding	1.83956	1.61266	25mo	1.95002e-42	1.48054e-39	17.8885	DE gene	NA	NA	MOL5/6
Zbtb16	ENSMUSG00000066687.6-ENSMUSE00000545148.6	protein_coding	1.53047	-1.11488	25mo	2.41323e-42	1.82678e-39	26.5788	DE gene	NA	NA	MOL5/6
Neat1	ENSMUSG00000092274.4-ENSMUSE00000942741.2	lncRNA	1.4422	1.27317	25mo	8.39123e-42	6.27731e-39	29.0774	DE gene	NA	NA	MOL5/6
Slc38a2	ENSMUSG00000022462.8-ENSMUSE00001438594.2	protein_coding	-0.936676	-1.06302	2mo	1.53618e-41	1.14246e-38	53.8374	DE gene	PF01490	Transmembrane amino acid transporter protein	MOL5/6
Vmp1	ENSMUSG00000018171.10-ENSMUSE00000792526.2	protein_coding	-0.997994	-0.734911	2mo	2.67033e-41	1.98014e-38	47.4913	DE gene	NA	NA	MOL5/6
Cd81	ENSMUSG00000037706.18-ENSMUSE00000426787.9	protein_coding	-0.666253	-0.586534	2mo	5.61114e-41	4.10108e-38	79.0966	DE gene	PF00335	Tetraspanin family	MOL5/6
Hopx	ENSMUSG00000059325.15-ENSMUSE00000475782.3	protein_coding	2.81281	2.86333	25mo	1.82011e-40	1.31517e-37	10.9732	DE gene	PF00046	Homeodomain	MOL5/6
Ogdhl	ENSMUSG00000021913.9-ENSMUSE00001429771.2	protein_coding	2.15967	1.91781	25mo	5.67238e-39	3.97452e-36	14.8521	DE gene	PF16870	2-oxoglutarate dehydrogenase C-terminal	MOL5/6
Ptgds	ENSMUSG00000015090.14-ENSMUSE00001297296.2	protein_coding	-1.1733	-1.21959	2mo	6.65894e-36	4.30962e-33	34.9832	DE gene	PF00061	Lipocalin / cytosolic fatty-acid binding protein family	MOL5/6
Ptgds	ENSMUSG00000015090.14-ENSMUSE00001240589.2	protein_coding	-1.1733	-1.21959	2mo	6.65894e-36	4.30962e-33	34.9832	DE gene	PF00061	Lipocalin / cytosolic fatty-acid binding protein family	MOL5/6
Ank3	ENSMUSG00000069601.15-ENSMUSE00000612179.5	protein_coding	-0.668434	-0.375871	2mo	1.68447e-35	1.06313e-32	70.4258	Non-DE gene	NA	NA	MOL5/6
Arid5b	ENSMUSG00000019947.11-ENSMUSE00001407321.2	protein_coding	-0.859535	-0.880926	2mo	1.5289e-32	8.89864e-30	47.3357	DE gene	NA	NA	MOL5/6
Cd81	ENSMUSG00000037706.18-ENSMUSE00001378973.2	protein_coding	-0.658504	-0.586534	2mo	1.84945e-32	1.07153e-29	63.468	DE gene	PF00335	Tetraspanin family	MOL5/6
Ddit4	ENSMUSG00000020108.5-ENSMUSE00000100705.5	protein_coding	-0.736138	-0.718262	2mo	8.04985e-31	4.44134e-28	49.4115	DE gene	PF07809	RTP801 C-terminal region	MOL5/6
Serinc5	ENSMUSG00000021703.10-ENSMUSE00000640760.5	protein_coding	-0.616145	-0.590009	2mo	2.74531e-30	1.48566e-27	75.9755	DE gene	PF03348	Serine incorporator (Serinc)	MOL5/6
Olig2	ENSMUSG00000039830.10-ENSMUSE00000357734.9	protein_coding	-0.749613	-0.645804	2mo	4.00908e-30	2.15126e-27	49.5544	DE gene	PF00010	Helix-loop-helix DNA-binding domain	MOL5/6
Pcdh9	ENSMUSG00000055421.9-ENSMUSE00000447478.3	protein_coding	-0.610389	-0.521103	2mo	1.15329e-29	6.07319e-27	58.1713	Non-DE gene	PF08374;PF00028;PF08266	Protocadherin;Cadherin domain;Cadherin-like	MOL5/6
Plp1	ENSMUSG00000031425.16-ENSMUSE00000209382.2	protein_coding	-0.658702	-0.418755	2mo	1.49314e-29	7.81433e-27	67.9232	Non-DE gene	PF01275	Myelin proteolipid protein (PLP or lipophilin)	MOL5/6
Pcdh9	ENSMUSG00000055421.9-ENSMUSE00001344128.2	protein_coding	-0.626922	-0.521103	2mo	3.73318e-29	1.92601e-26	54.4301	Non-DE gene	PF08374;PF00028;PF08266	Protocadherin;Cadherin domain;Cadherin-like	MOL5/6
Lbh	ENSMUSG00000024063.14-ENSMUSE00000846158.3	protein_coding	1.24347	1.32006	25mo	1.75769e-28	8.81781e-26	18.7624	DE gene	PF15317	Cardiac transcription factor regulator, Developmental protein	MOL5/6
Fa2h	ENSMUSG00000033579.17-ENSMUSE00000854408.2	protein_coding	-0.677777	-0.0493906	2mo	5.33333e-28	2.61876e-25	53.6264	Non-DE gene	PF04116	Fatty acid hydroxylase	MOL5/6
Plin4	ENSMUSG00000002831.15-ENSMUSE00000348023.7	protein_coding	1.29641	0.93995	25mo	3.08744e-27	1.46508e-24	17.9649	DE gene	PF03036	Perilipin family	MOL5/6
Fa2h	ENSMUSG00000033579.17-ENSMUSE00000397793.5	protein_coding	-0.671725	-0.0493906	2mo	5.36238e-27	2.52575e-24	52.8166	Non-DE gene	PF04116	Fatty acid hydroxylase	MOL5/6
Desi1	ENSMUSG00000022472.17-ENSMUSE00001294539.2	protein_coding	-0.716906	-0.496005	2mo	5.49438e-27	2.57837e-24	49.0469	Non-DE gene	PF05903	PPPDE putative peptidase domain	MOL5/6
Desi1	ENSMUSG00000022472.17-ENSMUSE00001219075.2	protein_coding	-0.716906	-0.496005	2mo	5.49438e-27	2.57837e-24	49.0469	Non-DE gene	PF05903	PPPDE putative peptidase domain	MOL5/6
Cryab	ENSMUSG00000032060.11-ENSMUSE00001395344.2	protein_coding	-0.670282	-0.615767	2mo	5.98604e-27	2.79877e-24	46.9482	DE gene	PF00011	Hsp20/alpha crystallin family	MOL5/6
Cryab	ENSMUSG00000032060.11-ENSMUSE00001397663.2	protein_coding	-0.670282	-0.615767	2mo	5.98604e-27	2.79877e-24	46.9482	DE gene	PF00011	Hsp20/alpha crystallin family	MOL5/6
Hsp90ab1	ENSMUSG00000023944.15-ENSMUSE00000760219.2	protein_coding	-0.63557	-0.697543	2mo	1.09842e-25	4.94479e-23	62.7016	DE gene	PF00183	Hsp90 protein	MOL5/6
Peg3	ENSMUSG00000002265.18-ENSMUSE00000538181.3	protein_coding	-1.00566	-1.02114	2mo	2.17898e-25	9.68912e-23	28.0968	DE gene	PF13912;PF00096	C2H2-type zinc finger;Zinc finger, C2H2 type	MOL5/6
Tent5a	ENSMUSG00000032265.15-ENSMUSE00000399773.6	protein_coding	-1.60282	-1.69836	2mo	3.2103e-25	1.41024e-22	13.9098	DE gene	PF07984	Nucleotidyltransferase	MOL5/6
Plekhf1	ENSMUSG00000074170.6-ENSMUSE00000635235.6	protein_coding	-1.12559	-0.928711	2mo	4.13929e-25	1.80586e-22	21.9479	DE gene	PF01363;PF00169	FYVE zinc finger;PH domain	MOL5/6
Hebp1	ENSMUSG00000042770.9-ENSMUSE00000344513.9	protein_coding	-1.47525	-0.70629	2mo	5.51359e-25	2.38904e-22	13.1712	DE gene	PF04832	SOUL heme-binding protein	MOL5/6
Nfkbia	ENSMUSG00000021025.9-ENSMUSE00000395627.10	protein_coding	-1.24285	-1.3011	2mo	9.48896e-25	4.08374e-22	16.1426	DE gene	NA	NA	MOL5/6
Hsp90ab1	ENSMUSG00000023944.15-ENSMUSE00000724544.2	protein_coding	-0.690362	-0.697543	2mo	3.51037e-24	1.47579e-21	41.1928	DE gene	PF00183	Hsp90 protein	MOL5/6
Sorl1	ENSMUSG00000049313.9-ENSMUSE00000637669.4	protein_coding	-1.01888	-0.970027	2mo	1.17309e-23	4.83586e-21	22.7502	DE gene	NA	NA	MOL5/6
Sgk1	ENSMUSG00000019970.16-ENSMUSE00000833762.2	protein_coding	-1.6098	-1.37495	2mo	1.03263e-22	4.07834e-20	13.2753	DE gene	PF00069	Protein kinase domain	MOL5/6
Polr3e	ENSMUSG00000030880.15-ENSMUSE00000401525.9	protein_coding	-0.945341	-0.515457	2mo	1.77672e-22	6.88877e-20	24.6347	Non-DE gene	PF19725	DNA-directed RNA polymerase III subunit RPC5 C-terminal	MOL5/6
Ptgds	ENSMUSG00000015090.14-ENSMUSE00000827109.2	protein_coding	-1.19758	-1.21959	2mo	1.02603e-21	3.85477e-19	19.0445	DE gene	PF00061	Lipocalin / cytosolic fatty-acid binding protein family	MOL5/6
Tmem132b	ENSMUSG00000070498.4-ENSMUSE00000983323.2	protein_coding	0.662759	0.774475	25mo	2.74797e-21	9.99912e-19	42.5109	DE gene	PF23487;PF15706	TMEM132 sixth domain;TMEM132 C-terminal	MOL5/6
Opalin	ENSMUSG00000050121.10-ENSMUSE00001462332.2	protein_coding	-0.603152	-0.134384	2mo	3.59701e-21	1.30326e-18	48.2703	Non-DE gene	NA	NA	MOL5/6
Epdr1	ENSMUSG00000002808.8-ENSMUSE00000398142.8	protein_coding	1.51597	1.34251	25mo	7.03087e-21	2.5187e-18	12.464	DE gene	PF00811	Ependymin	MOL5/6
Gm45426	ENSMUSG00000109792.2-ENSMUSE00001383067.2	TEC	0.913677	0.907711	25mo	9.88857e-21	3.49809e-18	26.1095	DE gene	NA	NA	MOL5/6
Apod	ENSMUSG00000022548.15-ENSMUSE00000816488.2	protein_coding	0.765074	0.702157	25mo	1.3566e-20	4.75927e-18	32.8784	DE gene	PF08212	Lipocalin-like domain	MOL5/6
Ubb	ENSMUSG00000019505.8-ENSMUSE00000430879.8	protein_coding	-0.814443	-0.817367	2mo	1.71341e-20	5.96169e-18	29.5179	DE gene	PF00240	Ubiquitin family	MOL5/6
A530083M17Rik	ENSMUSG00000106024.2-ENSMUSE00001348338.2	TEC	0.906287	0.899112	25mo	2.02822e-20	7.04742e-18	23.8123	DE gene	NA	NA	MOL5/6
Cryab	ENSMUSG00000032060.11-ENSMUSE00001405412.2	protein_coding	-0.712713	-0.615767	2mo	2.59514e-20	8.99272e-18	35.4821	DE gene	PF00011	Hsp20/alpha crystallin family	MOL5/6
Arl4d	ENSMUSG00000034936.3-ENSMUSE00000239540.3	protein_coding	-0.936199	-0.880441	2mo	2.76051e-20	9.55275e-18	22.71	DE gene	PF00025	ADP-ribosylation factor family	MOL5/6
Sparc	ENSMUSG00000018593.14-ENSMUSE00000448041.3	protein_coding	1.28969	1.23217	25mo	7.16323e-20	2.44229e-17	14.115	DE gene	NA	NA	MOL5/6
Arhgap5	ENSMUSG00000035133.10-ENSMUSE00000685088.2	protein_coding	0.666997	0.632394	25mo	2.20795e-19	7.36023e-17	33.151	DE gene	PF01846;PF23083;PF16512;PF19518	FF domain;Rho GTPase-activating protein 35-like, FF domain;p190-A and -B Rho GAPs FF domain;p190RhoGAP, pG1 and pG2 domains	MOL5/6
Cdk5	ENSMUSG00000028969.11-ENSMUSE00000183950.9	protein_coding	-0.832308	-0.643948	2mo	3.71711e-19	1.22943e-16	26.1819	DE gene	PF00069	Protein kinase domain	MOL5/6
Apod	ENSMUSG00000022548.15-ENSMUSE00001276090.2	protein_coding	0.762764	0.702157	25mo	9.16899e-19	2.97462e-16	31.0469	DE gene	PF08212	Lipocalin-like domain	MOL5/6
Apod	ENSMUSG00000022548.15-ENSMUSE00001215550.2	protein_coding	0.762764	0.702157	25mo	9.16899e-19	2.97462e-16	31.0469	DE gene	PF08212	Lipocalin-like domain	MOL5/6
Arhgap5	ENSMUSG00000035133.10-ENSMUSE00001406850.2	protein_coding	0.669055	0.632394	25mo	9.61707e-19	3.11205e-16	32.5468	DE gene	PF01846;PF23083;PF16512;PF19518	FF domain;Rho GTPase-activating protein 35-like, FF domain;p190-A and -B Rho GAPs FF domain;p190RhoGAP, pG1 and pG2 domains	MOL5/6
Atp1a1	ENSMUSG00000033161.11-ENSMUSE00000394338.7	protein_coding	-0.598852	-0.431015	2mo	1.24454e-18	4.00691e-16	44.5884	Non-DE gene	NA	NA	MOL5/6
Pcdh9	ENSMUSG00000055421.9-ENSMUSE00001343086.2	protein_coding	-1.06842	-0.521103	2mo	1.24868e-18	4.01514e-16	21.4752	Non-DE gene	NA	NA	MOL5/6
Jph4	ENSMUSG00000022208.13-ENSMUSE00000742976.3	protein_coding	-0.921535	-0.854155	2mo	5.00467e-18	1.55234e-15	25.3469	DE gene	NA	NA	MOL5/6
Pcdh9	ENSMUSG00000055421.9-ENSMUSE00001343642.2	protein_coding	-1.04191	-0.521103	2mo	7.87322e-18	2.42731e-15	21.7147	Non-DE gene	NA	NA	MOL5/6
Ptgds	ENSMUSG00000015090.14-ENSMUSE00000833175.2	protein_coding	-1.19736	-1.21959	2mo	1.33335e-17	4.05661e-15	16.3233	DE gene	PF00061	Lipocalin / cytosolic fatty-acid binding protein family	MOL5/6
Leprot	ENSMUSG00000035212.15-ENSMUSE00000671572.2	protein_coding	-1.16569	-0.897918	2mo	9.68964e-17	2.78164e-14	14.3204	DE gene	PF04133	Vacuolar protein sorting 55	MOL5/6
Ptgds	ENSMUSG00000015090.14-ENSMUSE00000358235.3	protein_coding	-1.20428	-1.21959	2mo	1.59899e-16	4.51257e-14	15.5121	DE gene	PF00061	Lipocalin / cytosolic fatty-acid binding protein family	MOL5/6
Plp1	ENSMUSG00000031425.16-ENSMUSE00000694216.2	protein_coding	-0.624261	-0.418755	2mo	2.16718e-16	6.05733e-14	38.8203	Non-DE gene	PF01275	Myelin proteolipid protein (PLP or lipophilin)	MOL5/6
Dock10	ENSMUSG00000038608.16-ENSMUSE00001333490.2	protein_coding	-0.916075	-0.266537	2mo	2.51011e-16	7.00044e-14	18.1952	Non-DE gene	NA	NA	MOL5/6
Gatm	ENSMUSG00000027199.15-ENSMUSE00000746256.2	protein_coding	0.687335	0.350548	25mo	2.74148e-16	7.63733e-14	30.0669	Non-DE gene	NA	NA	MOL5/6
Gde1	ENSMUSG00000033917.16-ENSMUSE00000473657.7	protein_coding	-0.698848	-0.313819	2mo	2.85697e-16	7.94166e-14	31.4432	Non-DE gene	PF03009	Glycerophosphoryl diester phosphodiesterase family	MOL5/6
Plekha1	ENSMUSG00000040268.18-ENSMUSE00000714336.2	protein_coding	-0.840251	-0.680433	2mo	1.09679e-15	2.97723e-13	21.4915	DE gene	NA	NA	MOL5/6
Apoe	ENSMUSG00000002985.17-ENSMUSE00001376613.2	protein_coding	1.15201	0.90438	25mo	1.48254e-15	3.97345e-13	14.2009	DE gene	PF01442	Apolipoprotein A1/A4/E domain	MOL5/6
Apod	ENSMUSG00000022548.15-ENSMUSE00000795900.2	protein_coding	0.755701	0.702157	25mo	2.91573e-15	7.67708e-13	22.1903	DE gene	PF08212	Lipocalin-like domain	MOL5/6
Igsf8	ENSMUSG00000038034.16-ENSMUSE00000592588.3	protein_coding	-1.16546	-0.831201	2mo	4.07066e-15	1.06082e-12	13.5654	DE gene	NA	NA	MOL5/6
Slc38a2	ENSMUSG00000022462.8-ENSMUSE00000345131.7	protein_coding	-1.22057	-1.06302	2mo	5.00003e-15	1.29242e-12	11.371	DE gene	NA	NA	MOL5/6
Tprn	ENSMUSG00000048707.10-ENSMUSE00000766616.2	protein_coding	-0.636905	-0.479797	2mo	1.7753e-14	4.43995e-12	30.0258	Non-DE gene	NA	NA	MOL5/6
Gm37472	ENSMUSG00000102151.2-ENSMUSE00001336851.2	TEC	1.17257	1.04538	25mo	2.54826e-14	6.29264e-12	10.0133	DE gene	NA	NA	MOL5/6
Cyp51	ENSMUSG00000001467.6-ENSMUSE00000362834.5	protein_coding	-1.02113	-0.911854	2mo	7.3902e-14	1.7633e-11	13.7896	DE gene	PF00067	Cytochrome P450	MOL5/6
Ptprd	ENSMUSG00000028399.19-ENSMUSE00000938834.2	protein_coding	-0.613315	-0.34921	2mo	8.9975e-14	2.12883e-11	26.7707	Non-DE gene	PF00102	Protein-tyrosine phosphatase	MOL5/6
Tmeff2	ENSMUSG00000026109.15-ENSMUSE00000507720.3	protein_coding	-0.617468	-0.186327	2mo	1.3647e-13	3.16703e-11	40.3791	Non-DE gene	NA	NA	MOL5/6
Slc38a2	ENSMUSG00000022462.8-ENSMUSE00000512836.3	protein_coding	-1.23056	-1.06302	2mo	3.27492e-13	7.38445e-11	10.9559	DE gene	NA	NA	MOL5/6
Itfg1	ENSMUSG00000031703.9-ENSMUSE00000635429.5	protein_coding	-0.850371	-0.361224	2mo	3.93045e-13	8.79242e-11	15.9957	Non-DE gene	NA	NA	MOL5/6
Plekha1	ENSMUSG00000040268.18-ENSMUSE00000836417.2	protein_coding	-0.677571	-0.680433	2mo	5.05059e-13	1.11802e-10	29.4105	DE gene	PF00169	PH domain	MOL5/6
Sgk1	ENSMUSG00000019970.16-ENSMUSE00000735876.2	protein_coding	-1.23792	-1.37495	2mo	6.07417e-13	1.33646e-10	12.7666	DE gene	PF00069;PF00433	Protein kinase domain;Protein kinase C terminal domain	MOL5/6
Mxd4	ENSMUSG00000037235.14-ENSMUSE00000468609.6	protein_coding	-0.615614	-0.420001	2mo	7.54655e-13	1.64901e-10	25.8925	Non-DE gene	NA	NA	MOL5/6
Bcl2l1	ENSMUSG00000007659.19-ENSMUSE00000595156.3	protein_coding	-0.981132	-0.464235	2mo	8.9083e-13	1.93493e-10	14.9435	Non-DE gene	PF00452	Apoptosis regulator proteins, Bcl-2 family	MOL5/6
Zdhhc9	ENSMUSG00000036985.13-ENSMUSE00000701352.2	protein_coding	-0.614213	-0.30245	2mo	1.02303e-12	2.21263e-10	30.518	Non-DE gene	NA	NA	MOL5/6
Elmo1	ENSMUSG00000041112.18-ENSMUSE00001195410.2	protein_coding	0.720075	0.219785	25mo	2.24169e-12	4.71603e-10	18.7301	Non-DE gene	PF04727;PF11841;PF16457	ELMO/CED-12 family;ELMO, armadillo-like helical domain;Pleckstrin homology domain	MOL5/6
Erbb3	ENSMUSG00000018166.9-ENSMUSE00000639409.4	protein_coding	-0.644015	-0.640613	2mo	2.3758e-12	4.98168e-10	28.7473	DE gene	NA	NA	MOL5/6
Vmp1	ENSMUSG00000018171.10-ENSMUSE00000831543.2	protein_coding	-1.00714	-0.734911	2mo	2.50009e-12	5.22506e-10	11.808	DE gene	NA	NA	MOL5/6
Gm28322	ENSMUSG00000100671.2-ENSMUSE00001323546.2	lncRNA	0.627301	0.633442	25mo	3.82698e-12	7.90724e-10	24.0514	DE gene	NA	NA	MOL5/6
B230206H07Rik	ENSMUSG00000086844.2-ENSMUSE00000839785.2	lncRNA	0.93788	0.984933	25mo	5.29844e-12	1.07725e-09	13.4494	DE gene	NA	NA	MOL5/6
Ugt8a	ENSMUSG00000032854.13-ENSMUSE00001353898.2	protein_coding	-0.599623	-0.207947	2mo	8.4629e-12	1.68297e-09	33.9252	Non-DE gene	PF00201	UDP-glucoronosyl and UDP-glucosyl transferase	MOL5/6
Sspn	ENSMUSG00000030255.14-ENSMUSE00000688700.2	protein_coding	0.652168	0.718258	25mo	8.70071e-12	1.72891e-09	19.7322	DE gene	PF04103	CD20-like family	MOL5/6
Slc5a3	ENSMUSG00000089774.3-ENSMUSE00000697602.3	protein_coding	-0.60026	-0.341725	2mo	1.10546e-11	2.17456e-09	29.858	Non-DE gene	PF00474	Sodium:solute symporter family	MOL5/6
Padi2	ENSMUSG00000028927.7-ENSMUSE00000389778.5	protein_coding	-0.884703	-0.375749	2mo	1.19832e-11	2.34815e-09	12.6933	Non-DE gene	PF03068	Protein-arginine deiminase (PAD)	MOL5/6
Gm28320	ENSMUSG00000099924.2-ENSMUSE00001322789.2	lncRNA	-0.592338	-0.599596	2mo	1.26518e-11	2.47343e-09	29.8424	DE gene	NA	NA	MOL5/6
Dgat2	ENSMUSG00000030747.6-ENSMUSE00000202721.7	protein_coding	-1.02321	-0.933232	2mo	1.46098e-11	2.83878e-09	10.2838	DE gene	PF03982	Diacylglycerol acyltransferase	MOL5/6
Tet3	ENSMUSG00000034832.16-ENSMUSE00000615217.5	protein_coding	-0.731852	-0.154222	2mo	1.74327e-11	3.36161e-09	18.2509	Non-DE gene	PF12851	Oxygenase domain of the 2OGFeDO superfamily	MOL5/6
Dhcr24	ENSMUSG00000034926.4-ENSMUSE00000508157.3	protein_coding	-0.793463	-0.585796	2mo	2.05769e-11	3.94994e-09	17.2177	DE gene	NA	NA	MOL5/6
Ugt8a	ENSMUSG00000032854.13-ENSMUSE00000314470.4	protein_coding	-0.595911	-0.207947	2mo	3.33454e-11	6.26851e-09	32.8605	Non-DE gene	PF00201	UDP-glucoronosyl and UDP-glucosyl transferase	MOL5/6
Vbp1	ENSMUSG00000031197.12-ENSMUSE00000207188.5	protein_coding	-0.782827	-0.476094	2mo	3.58385e-11	6.71239e-09	16.102	Non-DE gene	PF02996	Prefoldin subunit	MOL5/6
Nectin1	ENSMUSG00000032012.10-ENSMUSE00000406964.8	protein_coding	-0.58539	-0.213009	2mo	3.96811e-11	7.39397e-09	25.1283	Non-DE gene	NA	NA	MOL5/6
Unc5c	ENSMUSG00000059921.16-ENSMUSE00001348760.2	protein_coding	-0.680951	-0.467503	2mo	4.06229e-11	7.56391e-09	24.028	Non-DE gene	PF17217;PF07679;PF00090;PF00791;PF00531	UPA domain;Immunoglobulin I-set domain;Thrombospondin type 1 domain;ZU5 domain;Death domain	MOL5/6
Hcn2	ENSMUSG00000020331.10-ENSMUSE00000574997.2	protein_coding	-0.833445	-0.483081	2mo	4.26379e-11	7.9275e-09	15.6725	Non-DE gene	PF00520	Ion transport protein	MOL5/6
Ugt8a	ENSMUSG00000032854.13-ENSMUSE00000314449.4	protein_coding	-0.754473	-0.207947	2mo	4.44669e-11	8.24946e-09	22.6354	Non-DE gene	PF00201	UDP-glucoronosyl and UDP-glucosyl transferase	MOL5/6
Igsf8	ENSMUSG00000038034.16-ENSMUSE00001342969.2	protein_coding	-1.03582	-0.831201	2mo	4.69649e-11	8.68124e-09	12.0696	DE gene	NA	NA	MOL5/6
Fam53b	ENSMUSG00000030956.16-ENSMUSE00000668835.2	protein_coding	0.992673	0.677034	25mo	5.22701e-11	9.61993e-09	11.6039	DE gene	PF15242	Family of FAM53	MOL5/6
Fscn1	ENSMUSG00000029581.15-ENSMUSE00000235731.10	protein_coding	-0.633112	-0.52814	2mo	6.57524e-11	1.19713e-08	27.198	Non-DE gene	PF06268	Fascin domain	MOL5/6
Gm17922	ENSMUSG00000115632.2-ENSMUSE00001431499.2	processed_pseudogene	-0.716457	-0.752627	2mo	7.83346e-11	1.41507e-08	22.0729	DE gene	NA	NA	MOL5/6
Bcl2l1	ENSMUSG00000007659.19-ENSMUSE00000556001.6	protein_coding	-0.973351	-0.464235	2mo	8.13731e-11	1.46787e-08	12.4088	Non-DE gene	PF00452	Apoptosis regulator proteins, Bcl-2 family	MOL5/6
Plod1	ENSMUSG00000019055.16-ENSMUSE00000800924.2	protein_coding	-0.717406	-0.405229	2mo	8.18957e-11	1.47625e-08	16.378	Non-DE gene	PF03171	2OG-Fe(II) oxygenase superfamily	MOL5/6
Onecut2	ENSMUSG00000045991.20-ENSMUSE00000951547.5	protein_coding	0.981802	1.21455	25mo	8.30849e-11	1.49557e-08	12.1743	DE gene	PF00046	Homeodomain	MOL5/6
B230206H07Rik	ENSMUSG00000086844.2-ENSMUSE00000750827.2	lncRNA	0.867842	0.984933	25mo	1.40397e-10	2.47124e-08	12.5654	DE gene	NA	NA	MOL5/6
Ptgds	ENSMUSG00000015090.14-ENSMUSE00000360556.6	protein_coding	-1.28115	-1.21959	2mo	1.50079e-10	2.62893e-08	10.2037	DE gene	PF00061	Lipocalin / cytosolic fatty-acid binding protein family	MOL5/6
Gm47664	ENSMUSG00000113183.2-ENSMUSE00001414703.2	lncRNA	0.777648	0.696587	25mo	1.91739e-10	3.33117e-08	14.3518	DE gene	NA	NA	MOL5/6
Apod	ENSMUSG00000022548.15-ENSMUSE00000838738.2	protein_coding	0.965167	0.702157	25mo	1.92769e-10	3.34677e-08	11.5215	DE gene	PF08212	Lipocalin-like domain	MOL5/6
Fscn1	ENSMUSG00000029581.15-ENSMUSE00001348121.2	protein_coding	-0.62441	-0.52814	2mo	2.13495e-10	3.68648e-08	26.8706	Non-DE gene	PF06268	Fascin domain	MOL5/6
Tnks	ENSMUSG00000031529.6-ENSMUSE00000417859.4	protein_coding	0.60104	0.333998	25mo	2.63804e-10	4.52141e-08	21.9341	Non-DE gene	NA	NA	MOL5/6
Ptprf	ENSMUSG00000033295.15-ENSMUSE00000498787.5	protein_coding	0.856469	0.537067	25mo	4.34485e-10	7.2992e-08	14.5199	Non-DE gene	PF00102	Protein-tyrosine phosphatase	MOL5/6
Hsp90ab1	ENSMUSG00000023944.15-ENSMUSE00000839591.2	protein_coding	-0.879962	-0.697543	2mo	1.11193e-09	1.78095e-07	14.8079	DE gene	PF13589;PF00183	Histidine kinase-, DNA gyrase B-, and HSP90-like ATPase;Hsp90 protein	MOL5/6
Tubb3	ENSMUSG00000062380.5-ENSMUSE00000512765.4	protein_coding	0.698691	0.73307	25mo	1.33736e-09	2.12066e-07	17.0005	DE gene	PF03953;PF00091	Tubulin C-terminal domain;Tubulin/FtsZ family, GTPase domain	MOL5/6
Msmo1	ENSMUSG00000031604.11-ENSMUSE00000211095.5	protein_coding	-0.954838	-0.570288	2mo	1.34661e-09	2.13267e-07	11.0418	Non-DE gene	PF04116	Fatty acid hydroxylase	MOL5/6
Ptgds	ENSMUSG00000015090.14-ENSMUSE00000720448.3	protein_coding	-1.20524	-1.21959	2mo	1.51647e-09	2.38682e-07	10.8545	DE gene	PF00061	Lipocalin / cytosolic fatty-acid binding protein family	MOL5/6
Phlda3	ENSMUSG00000041801.6-ENSMUSE00000402057.6	protein_coding	-0.725289	-0.674824	2mo	1.7085e-09	2.67417e-07	17.2374	DE gene	NA	NA	MOL5/6
Gsn	ENSMUSG00000026879.15-ENSMUSE00000163822.2	protein_coding	-0.868962	-0.812061	2mo	1.74698e-09	2.72601e-07	11.9156	DE gene	PF00626	Gelsolin repeat	MOL5/6
Gm37298	ENSMUSG00000104118.2-ENSMUSE00001346376.2	TEC	0.603584	0.58131	25mo	1.76025e-09	2.74502e-07	19.1952	Non-DE gene	NA	NA	MOL5/6
Gm48822	ENSMUSG00000110895.2-ENSMUSE00001401406.2	TEC	-0.908825	-0.850534	2mo	1.82813e-09	2.84391e-07	12.6868	DE gene	NA	NA	MOL5/6
Plekha1	ENSMUSG00000040268.18-ENSMUSE00000512089.5	protein_coding	-0.735265	-0.680433	2mo	2.96998e-09	4.50989e-07	16.2592	DE gene	NA	NA	MOL5/6
Ptprd	ENSMUSG00000028399.19-ENSMUSE00000526391.2	protein_coding	-0.604195	-0.34921	2mo	3.28003e-09	4.95996e-07	22.4317	Non-DE gene	PF00102	Protein-tyrosine phosphatase	MOL5/6
Faim2	ENSMUSG00000023011.9-ENSMUSE00000352311.7	protein_coding	-1.04221	-0.729982	2mo	3.47726e-09	5.24263e-07	11.3797	DE gene	PF01027	Inhibitor of apoptosis-promoting Bax1	MOL5/6
Faim2	ENSMUSG00000023011.9-ENSMUSE00001436665.2	protein_coding	-1.04221	-0.729982	2mo	3.47726e-09	5.24263e-07	11.3797	DE gene	PF01027	Inhibitor of apoptosis-promoting Bax1	MOL5/6
Gng12	ENSMUSG00000036402.14-ENSMUSE00000390137.7	protein_coding	-0.683738	-0.844578	2mo	3.50728e-09	5.27849e-07	18.3179	DE gene	PF00631	GGL domain	MOL5/6
Ptgds	ENSMUSG00000015090.14-ENSMUSE00000698687.2	protein_coding	-1.20637	-1.21959	2mo	4.17787e-09	6.19608e-07	10.6543	DE gene	PF00061	Lipocalin / cytosolic fatty-acid binding protein family	MOL5/6
Nfe2l3	ENSMUSG00000029832.17-ENSMUSE00000351066.5	protein_coding	0.597457	0.935448	25mo	4.42929e-09	6.52709e-07	18.7341	DE gene	PF03131	bZIP Maf transcription factor	MOL5/6
Pcdh9	ENSMUSG00000055421.9-ENSMUSE00001342063.2	protein_coding	-0.916329	-0.521103	2mo	4.96315e-09	7.27168e-07	13.2255	Non-DE gene	NA	NA	MOL5/6
Paqr8	ENSMUSG00000025931.16-ENSMUSE00001330902.2	protein_coding	-0.783732	-0.612313	2mo	5.55996e-09	8.12736e-07	10.655	DE gene	PF03006	Haemolysin-III related	MOL5/6
Sez6l2	ENSMUSG00000030683.12-ENSMUSE00000748557.2	protein_coding	-0.598071	-0.226225	2mo	5.77803e-09	8.43158e-07	18.715	Non-DE gene	NA	NA	MOL5/6
Etnk1	ENSMUSG00000030275.7-ENSMUSE00001364893.2	protein_coding	0.63359	0.273822	25mo	5.82876e-09	8.49586e-07	18.7126	Non-DE gene	PF01633	Choline/ethanolamine kinase	MOL5/6
Gm48742	ENSMUSG00000111593.2-ENSMUSE00001404162.2	lncRNA	0.712248	0.735729	25mo	7.13522e-09	1.02765e-06	11.7731	DE gene	NA	NA	MOL5/6
S100b	ENSMUSG00000033208.8-ENSMUSE00000642446.5	protein_coding	0.761158	0.705047	25mo	7.4285e-09	1.06446e-06	14.7209	DE gene	PF00036;PF01023	EF hand domain;S-100/ICaBP type calcium binding domain	MOL5/6
Sptbn1	ENSMUSG00000020315.19-ENSMUSE00000713984.3	protein_coding	0.763352	0.25409	25mo	7.45023e-09	1.06697e-06	11.6577	Non-DE gene	PF00307	Calponin homology (CH) domain	MOL5/6
Enpp2	ENSMUSG00000022425.17-ENSMUSE00000418907.4	protein_coding	-0.746073	-0.09827	2mo	9.17932e-09	1.30432e-06	10.9554	Non-DE gene	NA	NA	MOL5/6
Ugt8a	ENSMUSG00000032854.13-ENSMUSE00000314466.4	protein_coding	-0.771205	-0.207947	2mo	9.22905e-09	1.31022e-06	14.1755	Non-DE gene	PF00201	UDP-glucoronosyl and UDP-glucosyl transferase	MOL5/6
Ddb1	ENSMUSG00000024740.11-ENSMUSE00000884518.3	protein_coding	-0.619418	-0.383349	2mo	9.26334e-09	1.31406e-06	19.2625	Non-DE gene	NA	NA	MOL5/6
Serinc5	ENSMUSG00000021703.10-ENSMUSE00000304652.4	protein_coding	-0.841124	-0.590009	2mo	9.73944e-09	1.38005e-06	13.8921	DE gene	PF03348	Serine incorporator (Serinc)	MOL5/6
Faim2	ENSMUSG00000023011.9-ENSMUSE00001438366.2	protein_coding	-1.0303	-0.729982	2mo	1.00612e-08	1.42168e-06	11.2624	DE gene	PF01027	Inhibitor of apoptosis-promoting Bax1	MOL5/6
Atp1a1	ENSMUSG00000033161.11-ENSMUSE00001004781.2	protein_coding	-0.729196	-0.431015	2mo	1.04072e-08	1.46813e-06	11.7474	Non-DE gene	PF00690	Cation transporter/ATPase, N-terminus	MOL5/6
Spock3	ENSMUSG00000054162.16-ENSMUSE00000715468.2	protein_coding	1.07676	1.19305	25mo	1.3304e-08	1.85112e-06	12.8933	DE gene	NA	NA	MOL5/6
Ptn	ENSMUSG00000029838.12-ENSMUSE00000655624.3	protein_coding	-0.64605	-0.481867	2mo	1.40328e-08	1.94719e-06	16.0958	Non-DE gene	NA	NA	MOL5/6
Gpr155	ENSMUSG00000041762.17-ENSMUSE00000732087.2	protein_coding	-0.657634	-0.205306	2mo	1.78412e-08	2.43578e-06	16.2211	Non-DE gene	PF00610	Domain found in Dishevelled, Egl-10, and Pleckstrin (DEP)	MOL5/6
Dusp11	ENSMUSG00000030002.16-ENSMUSE00000385476.10	protein_coding	-0.585964	-0.452217	2mo	1.97156e-08	2.67161e-06	18.1728	Non-DE gene	NA	NA	MOL5/6
Fscn1	ENSMUSG00000029581.15-ENSMUSE00000456146.7	protein_coding	-0.591035	-0.52814	2mo	2.03773e-08	2.75248e-06	17.6566	Non-DE gene	PF06268	Fascin domain	MOL5/6
Psd3	ENSMUSG00000030465.20-ENSMUSE00000636633.3	protein_coding	-1.11425	-0.453564	2mo	2.46097e-08	3.28923e-06	10.306	Non-DE gene	NA	NA	MOL5/6
Hsp90ab1	ENSMUSG00000023944.15-ENSMUSE00000909810.2	protein_coding	-0.593418	-0.697543	2mo	2.49399e-08	3.32289e-06	22.5775	DE gene	PF00183	Hsp90 protein	MOL5/6
Gm42372	ENSMUSG00000108348.3-ENSMUSE00001375267.3	protein_coding	-0.66588	-0.685495	2mo	2.53461e-08	3.37319e-06	17.9901	DE gene	PF20846	PNMA N-terminal RRM-like domain	MOL5/6
Zfp536	ENSMUSG00000043456.18-ENSMUSE00001371503.3	protein_coding	-0.716682	-0.00478913	2mo	3.08201e-08	4.05536e-06	14.0524	Non-DE gene	PF00096	Zinc finger, C2H2 type	MOL5/6
Ptn	ENSMUSG00000029838.12-ENSMUSE00001359302.2	protein_coding	-0.633335	-0.481867	2mo	3.38791e-08	4.43263e-06	15.8494	Non-DE gene	NA	NA	MOL5/6
Spock3	ENSMUSG00000054162.16-ENSMUSE00000607559.4	protein_coding	1.07152	1.19305	25mo	3.39584e-08	4.44073e-06	12.7851	DE gene	NA	NA	MOL5/6
Usp54	ENSMUSG00000034235.18-ENSMUSE00000813170.2	protein_coding	-0.61748	-0.178855	2mo	4.55722e-08	5.86004e-06	18.6837	Non-DE gene	PF00443	Ubiquitin carboxyl-terminal hydrolase	MOL5/6
Elmo1	ENSMUSG00000041112.18-ENSMUSE00001147644.2	protein_coding	0.723483	0.219785	25mo	5.19502e-08	6.61e-06	13.7684	Non-DE gene	PF16457	Pleckstrin homology domain	MOL5/6
Gm26930	ENSMUSG00000102142.2-ENSMUSE00001338751.2	lncRNA	0.872215	0.890145	25mo	5.86589e-08	7.40432e-06	10.3851	Non-DE gene	NA	NA	MOL5/6
Dleu2	ENSMUSG00000097589.10-ENSMUSE00001344213.2	lncRNA	0.613034	0.699995	25mo	5.89347e-08	7.43544e-06	14.4013	DE gene	NA	NA	MOL5/6
Cryab	ENSMUSG00000032060.11-ENSMUSE00001401571.2	protein_coding	-0.649324	-0.615767	2mo	6.99732e-08	8.70718e-06	18.5441	DE gene	PF00011	Hsp20/alpha crystallin family	MOL5/6
Bhlhe41	ENSMUSG00000030256.12-ENSMUSE00000279793.5	protein_coding	0.60171	0.726087	25mo	1.29159e-07	1.54376e-05	17.4098	DE gene	PF07527	Hairy Orange	MOL5/6
Hsp90ab1	ENSMUSG00000023944.15-ENSMUSE00000543014.2	protein_coding	-0.630107	-0.697543	2mo	1.40759e-07	1.67532e-05	18.4822	DE gene	PF00183	Hsp90 protein	MOL5/6
Cggbp1	ENSMUSG00000054604.8-ENSMUSE00000423830.8	protein_coding	-0.721067	-0.596692	2mo	1.43987e-07	1.71053e-05	10.7806	DE gene	NA	NA	MOL5/6
Mal	ENSMUSG00000027375.15-ENSMUSE00000168887.2	protein_coding	-0.587733	-0.546385	2mo	1.62339e-07	1.90718e-05	23.4696	Non-DE gene	PF01284	Membrane-associating domain	MOL5/6
Dock5	ENSMUSG00000044447.6-ENSMUSE00000647768.4	protein_coding	-0.619563	0.000557539	2mo	1.85413e-07	2.1524e-05	15.5071	Non-DE gene	NA	NA	MOL5/6
Hsp90aa1	ENSMUSG00000021270.14-ENSMUSE00000743651.2	protein_coding	-0.853099	-0.769136	2mo	1.91654e-07	2.21486e-05	10.5251	DE gene	PF00183	Hsp90 protein	MOL5/6
Lhfpl2	ENSMUSG00000045312.13-ENSMUSE00000389104.2	protein_coding	-0.819455	-0.719337	2mo	2.35204e-07	2.68748e-05	10.3126	DE gene	PF10242	Lipoma HMGIC fusion partner-like protein	MOL5/6
Kmt5a	ENSMUSG00000049327.18-ENSMUSE00000351091.5	protein_coding	-0.675939	-0.604805	2mo	2.45479e-07	2.7986e-05	14.3315	DE gene	PF00856	SET domain	MOL5/6
Pik3r1	ENSMUSG00000041417.16-ENSMUSE00001333775.2	protein_coding	0.706488	0.503476	25mo	2.46781e-07	2.81219e-05	11.982	Non-DE gene	PF00017	SH2 domain	MOL5/6
Map4	ENSMUSG00000032479.16-ENSMUSE00000902174.4	protein_coding	0.719646	0.0472857	25mo	2.53117e-07	2.88052e-05	11.336	Non-DE gene	NA	NA	MOL5/6
Oxct1	ENSMUSG00000022186.15-ENSMUSE00000684964.3	protein_coding	-0.692068	-0.360323	2mo	5.32264e-07	5.76329e-05	11.8179	Non-DE gene	PF01144	Coenzyme A transferase	MOL5/6
Hspa4l	ENSMUSG00000025757.14-ENSMUSE00001365570.2	protein_coding	-0.713576	-0.83822	2mo	6.34728e-07	6.80039e-05	12.7087	DE gene	NA	NA	MOL5/6
R3hdm1	ENSMUSG00000056211.14-ENSMUSE00001318389.2	protein_coding	-0.666959	-0.420013	2mo	7.62391e-07	8.02615e-05	13.9248	Non-DE gene	PF01424;PF12752	R3H domain;SUZ domain	MOL5/6
Errfi1	ENSMUSG00000028967.11-ENSMUSE00000667066.2	protein_coding	-0.874289	-0.602683	2mo	8.17821e-07	8.57068e-05	10.9906	DE gene	PF11555	EGFR receptor inhibitor Mig-6	MOL5/6
Igsf11	ENSMUSG00000022790.15-ENSMUSE00001384822.2	protein_coding	-0.640865	-0.327606	2mo	9.51112e-07	9.79799e-05	11.0871	Non-DE gene	NA	NA	MOL5/6
Srsf5	ENSMUSG00000021134.18-ENSMUSE00000792388.2	protein_coding	0.66536	0.461091	25mo	9.65153e-07	9.92656e-05	11.7769	Non-DE gene	PF00076	RNA recognition motif	MOL5/6
Polr3e	ENSMUSG00000030880.15-ENSMUSE00001377810.2	protein_coding	-0.7871	-0.515457	2mo	1.1934e-06	0.000120739	10.8958	Non-DE gene	PF19725	DNA-directed RNA polymerase III subunit RPC5 C-terminal	MOL5/6
Tmeff2	ENSMUSG00000026109.15-ENSMUSE00000699795.2	protein_coding	0.602778	-0.186327	25mo	2.29815e-06	0.000219664	10.166	Non-DE gene	NA	NA	MOL5/6
9330159F19Rik	ENSMUSG00000004360.10-ENSMUSE00000886752.2	protein_coding	-0.594695	-0.551821	2mo	2.47163e-06	0.000234747	13.5144	Non-DE gene	NA	NA	MOL5/6
Pnmal2	ENSMUSG00000070802.6-ENSMUSE00000599735.6	protein_coding	-0.759641	-0.768277	2mo	2.58099e-06	0.000243858	10.6254	DE gene	PF20846	PNMA N-terminal RRM-like domain	MOL5/6
Pik3ip1	ENSMUSG00000034614.15-ENSMUSE00000314282.6	protein_coding	0.63784	0.325322	25mo	2.88684e-06	0.000270247	12.815	Non-DE gene	NA	NA	MOL5/6
Dnmt3a	ENSMUSG00000020661.16-ENSMUSE00000234391.5	protein_coding	-0.780728	-0.3093	2mo	3.10974e-06	0.000289667	14.6176	Non-DE gene	NA	NA	MOL5/6
1700047M11Rik	ENSMUSG00000100147.3-ENSMUSE00001336012.2	lncRNA	0.618233	0.282591	25mo	3.96873e-06	0.000360899	11.3156	Non-DE gene	NA	NA	MOL5/6
Ank3	ENSMUSG00000069601.15-ENSMUSE00000642788.2	protein_coding	-0.603106	-0.375871	2mo	5.22268e-06	0.000463009	13.4889	Non-DE gene	NA	NA	MOL5/6
Gm48964	ENSMUSG00000115447.2-ENSMUSE00001432916.2	TEC	-0.624355	-0.58631	2mo	5.29298e-06	0.0004681	13.8015	Non-DE gene	NA	NA	MOL5/6
Errfi1	ENSMUSG00000028967.11-ENSMUSE00000183939.2	protein_coding	-0.855781	-0.602683	2mo	5.54233e-06	0.000488622	10.6233	DE gene	PF11555	EGFR receptor inhibitor Mig-6	MOL5/6
Slc35a5	ENSMUSG00000022664.12-ENSMUSE00000373474.3	protein_coding	-0.588703	-0.340679	2mo	5.70154e-06	0.000501442	12.4604	Non-DE gene	NA	NA	MOL5/6
Xaf1	ENSMUSG00000040483.16-ENSMUSE00000750193.2	protein_coding	0.691718	0.802421	25mo	6.72952e-06	0.000582386	10.6496	DE gene	PF18608	XIAP-associated factor 1 C-terminal domain	MOL5/6
Hcn2	ENSMUSG00000020331.10-ENSMUSE00000371606.3	protein_coding	-0.611363	-0.483081	2mo	7.45938e-06	0.000638167	15.5747	Non-DE gene	NA	NA	MOL5/6
Abhd17b	ENSMUSG00000047368.5-ENSMUSE00000381618.4	protein_coding	-0.63432	-0.115153	2mo	8.7772e-06	0.00073727	13.0353	Non-DE gene	NA	NA	MOL5/6
Abhd17b	ENSMUSG00000047368.5-ENSMUSE00001454386.2	protein_coding	-0.63432	-0.115153	2mo	8.7772e-06	0.00073727	13.0353	Non-DE gene	NA	NA	MOL5/6
Osbp	ENSMUSG00000024687.12-ENSMUSE00000693739.4	protein_coding	-0.586828	-0.0679811	2mo	1.48005e-05	0.00118082	11.993	Non-DE gene	PF01237	Oxysterol-binding protein	MOL5/6
Hsp90ab1	ENSMUSG00000023944.15-ENSMUSE00000136557.4	protein_coding	-0.683137	-0.697543	2mo	1.9251e-05	0.00149145	15.8247	DE gene	PF00183	Hsp90 protein	MOL5/6
Ptprd	ENSMUSG00000028399.19-ENSMUSE00000526394.2	protein_coding	-0.594782	-0.34921	2mo	1.95524e-05	0.00151203	12.8035	Non-DE gene	PF00102	Protein-tyrosine phosphatase	MOL5/6
Anks1b	ENSMUSG00000058589.15-ENSMUSE00000608415.3	protein_coding	-0.730102	-0.209392	2mo	2.08292e-05	0.00160249	12.5409	Non-DE gene	NA	NA	MOL5/6
Gm44883	ENSMUSG00000108572.2-ENSMUSE00001373003.2	TEC	-0.636396	-0.667473	2mo	2.12792e-05	0.00163415	10.5623	DE gene	NA	NA	MOL5/6
N4bp2l2	ENSMUSG00000029655.18-ENSMUSE00000719082.2	protein_coding	0.597328	0.131676	25mo	2.38698e-05	0.00180203	10.5483	Non-DE gene	PF13671	AAA domain	MOL5/6
Srsf5	ENSMUSG00000021134.18-ENSMUSE00000725603.2	protein_coding	0.59249	0.461091	25mo	2.55368e-05	0.00191542	12.1183	Non-DE gene	PF00076	RNA recognition motif	MOL5/6
Dnmt3a	ENSMUSG00000020661.16-ENSMUSE00000943609.2	protein_coding	-0.857567	-0.3093	2mo	4.0628e-05	0.00288246	11.9999	Non-DE gene	NA	NA	MOL5/6
Abca2	ENSMUSG00000026944.19-ENSMUSE00000663007.2	protein_coding	-0.630341	-0.415695	2mo	4.65166e-05	0.00324591	11.4338	Non-DE gene	NA	NA	MOL5/6
Add1	ENSMUSG00000029106.15-ENSMUSE00001207494.2	protein_coding	-0.743324	-0.639972	2mo	4.79817e-05	0.00332897	12.4391	DE gene	NA	NA	MOL5/6
Add1	ENSMUSG00000029106.15-ENSMUSE00000380985.5	protein_coding	-0.747523	-0.639972	2mo	4.79817e-05	0.00332897	12.4391	DE gene	NA	NA	MOL5/6
Add1	ENSMUSG00000029106.15-ENSMUSE00001228606.2	protein_coding	-0.743324	-0.639972	2mo	4.79817e-05	0.00332897	12.4391	DE gene	NA	NA	MOL5/6
Add1	ENSMUSG00000029106.15-ENSMUSE00001301653.2	protein_coding	-0.743324	-0.639972	2mo	4.79817e-05	0.00332897	12.4391	DE gene	NA	NA	MOL5/6
Atp6v1a	ENSMUSG00000052459.14-ENSMUSE00000700146.3	protein_coding	-0.600747	-0.387011	2mo	4.97436e-05	0.00343248	17.1154	Non-DE gene	NA	NA	MOL5/6
Nap1l3	ENSMUSG00000055733.7-ENSMUSE00000471845.6	protein_coding	-0.596308	-0.627726	2mo	5.74047e-05	0.00386979	12.0562	DE gene	PF00956	Nucleosome assembly protein (NAP)	MOL5/6
Slc4a2	ENSMUSG00000028962.15-ENSMUSE00000742721.2	protein_coding	-0.885991	-0.753884	2mo	6.61651e-05	0.00436434	10.4485	DE gene	PF00955	HCO3- transporter integral membrane domain	MOL5/6
Gm38255	ENSMUSG00000102788.2-ENSMUSE00001343077.2	TEC	-0.645256	-0.597334	2mo	8.45012e-05	0.00538392	10.3901	DE gene	NA	NA	MOL5/6
Bcas1	ENSMUSG00000013523.14-ENSMUSE00000785447.2	protein_coding	-0.601127	-0.183348	2mo	8.60103e-05	0.00546911	12.1706	Non-DE gene	NA	NA	MOL5/6
Acsl3	ENSMUSG00000032883.16-ENSMUSE00000157249.2	protein_coding	-0.783484	-0.411151	2mo	9.33041e-05	0.00585099	10.0535	Non-DE gene	NA	NA	MOL5/6
Arrdc2	ENSMUSG00000002910.12-ENSMUSE00001390010.2	protein_coding	-0.815093	-0.802036	2mo	0.000100123	0.00621425	10.4283	DE gene	NA	NA	MOL5/6
Cpeb1	ENSMUSG00000025586.18-ENSMUSE00000778384.2	protein_coding	0.591375	0.7577	25mo	0.000147354	0.00855024	10.4187	DE gene	PF16366	Cytoplasmic polyadenylation element-binding protein ZZ domain	MOL5/6
Cpeb1	ENSMUSG00000025586.18-ENSMUSE00000828675.2	protein_coding	0.599936	0.7577	25mo	0.000157211	0.00902419	10.2609	DE gene	PF16366	Cytoplasmic polyadenylation element-binding protein ZZ domain	MOL5/6
Slc4a2	ENSMUSG00000028962.15-ENSMUSE00000741179.2	protein_coding	-0.864744	-0.753884	2mo	0.000167984	0.00953921	10.2956	DE gene	PF00955	HCO3- transporter integral membrane domain	MOL5/6
Cisd2	ENSMUSG00000028165.10-ENSMUSE00000341386.9	protein_coding	-0.588825	-0.0694074	2mo	0.000205875	0.0112804	11.1657	Non-DE gene	PF09360	Iron-binding zinc finger CDGSH type	MOL5/6
Dusp15	ENSMUSG00000042662.17-ENSMUSE00000681694.4	protein_coding	0.593247	0.595367	25mo	0.000221859	0.0119782	10.3302	DE gene	NA	NA	MOL5/6
Add1	ENSMUSG00000029106.15-ENSMUSE00000698959.2	protein_coding	-0.72288	-0.639972	2mo	0.000235978	0.0126172	11.1949	DE gene	NA	NA	MOL5/6
Emc10	ENSMUSG00000008140.19-ENSMUSE00000710521.2	protein_coding	-0.659136	-0.581677	2mo	0.000450904	0.0212222	11.3867	Non-DE gene	NA	NA	MOL5/6
Emc10	ENSMUSG00000008140.19-ENSMUSE00001465824.2	protein_coding	-0.659136	-0.581677	2mo	0.000450904	0.0212222	11.3867	Non-DE gene	NA	NA	MOL5/6
Emc10	ENSMUSG00000008140.19-ENSMUSE00000712011.2	protein_coding	-0.649712	-0.581677	2mo	0.000543944	0.0245846	10.5359	Non-DE gene	NA	NA	MOL5/6
Grb14	ENSMUSG00000026888.15-ENSMUSE00000807550.2	protein_coding	-0.585953	-0.0137742	2mo	0.000740408	0.0310044	12.6753	Non-DE gene	PF00017	SH2 domain	MOL5/6
Atp6v1a	ENSMUSG00000052459.14-ENSMUSE00000643560.3	protein_coding	-0.593948	-0.387011	2mo	0.000929013	0.0371703	12.1403	Non-DE gene	NA	NA	MOL5/6
